# Supplementary material for: Crystal structure of di­chlorido­bis­(4-ethyl­aniline-κN)zinc
Source: Acta Crystallogr E Crystallogr Commun. 2015 Jan 14;71(Pt 2):m21–2. doi: 10.1107/S2056989014027832 (PMC4384566; doi:10.1107/S2056989014027832)
Supplement: Supplementary file 1 [file e-71-00m21-sup1.cif]

##############################################################################
#                                                                            #
# This CIF contains the data in a paper accepted for publication in          #
# Acta Crystallographica Section E. It conforms to the requirements of       #
# Notes for Authors for Acta Crystallographica Section E, and has been       #
# peer reviewed under the auspices of the IUCr Commission on Journals.       #
#                                                                            #
# Full details of the Crystallographic Information File format               #
# are given in the paper "The Crystallographic Information File (CIF):       #
# a New Standard Archive File for Crystallography" by S. R. Hall, F. H.      #
# Allen and I. D. Brown [Acta Cryst. (1991), A47, 655-685].                  #
#                                                                            #
# The current version of the core CIF dictionary is obtainable from          #
# ftp://ftp.iucr.org/pub/cif_core.dic.                                       #
#                                                                            #
# Software is freely available for graphical display of the structure(s)     #
# in this CIF. For information consult the CIF software page                 #
# http://www.iucr.org/resources/cif/software.                                #
#                                                                            #
# This file may be used for bona fide research purposes within the           #
# scientific community so long as proper attribution is given to the journal # 
# article from which it was obtained.                                        #
#                                                                            #
##############################################################################
data_global
_audit_creation_method     SHELXL-97
_journal_date_recd_electronic     2014-11-17
_journal_date_accepted     2014-12-21
_journal_name_full     'Acta Crystallographica, Section E'
_journal_year     2015
_journal_volume     71
_journal_issue      2
_journal_page_first     m21
_journal_page_last     m22
_journal_paper_category     HM
_journal_paper_doi     10.1107/S2056989014027832
_journal_coeditor_code     FF2133
_publ_contact_author_name     'A. Subbiah Pandi'
_publ_contact_author_address
;
  Department of Physics
  Presidency College
  Chennai 600 005
  India
;
_publ_contact_author_email     'aspandian59@gmail.com'
_publ_contact_author_fax     '044 091 2854 4894'
_publ_contact_author_phone     '044 091 24471061'
_publ_section_title
;
Crystal structure of dichloridobis(4-ethylaniline-\k<i>N</i>)zinc
;
loop_
    _publ_author_name
    _publ_author_address
    'J. Govindaraj'
;
      Department of Physics
      Pachaiyappa's College for Men
      Kanchipuram 631 501
      India
;
    'S. Thirumurugan'
;
       Department of Chemistry
       Pondicherry University
       Pondicherry 605 014
       India
;
    'D. Snehalatha Reddy'
;
       Department of Chemistry
       Pondicherry University
       Pondicherry 605 014
       India
;
    'K. Anbalagan'
;
      Department of Chemistry
      Pondicherry University
      Pondicherry 605 014
      India
;
    'A. SubbiahPandi'
;    Department of Physics
     Presidency College (Autonomous)
     Chennai 600 005
     India
;
data_I
_audit_creation_method     SHELXL-97
_database_code_depnum_ccdc_archive     'CCDC 1040586'
_chemical_name_systematic
;
Dichloridobis(4-ethylaniline-\k<i>N</i>)zinc
;
_chemical_name_common     ?
_chemical_formula_moiety     'C16 H22 Cl2 N2 Zn'
_chemical_formula_sum     'C16 H22 Cl2 N2 Zn'
_chemical_formula_iupac     '[Zn Cl2 (C8 H11 N1)2]'
_chemical_formula_weight     378.63
_chemical_melting_point     ?
_symmetry_cell_setting     monoclinic
_symmetry_space_group_name_H-M     'C 2/c'
_symmetry_space_group_name_Hall     '-C 2yc'
loop_
    _symmetry_equiv_pos_as_xyz
    'x, y, z'
    '-x, y, -z+1/2'
    'x+1/2, y+1/2, z'
    '-x+1/2, y+1/2, -z+1/2'
    '-x, -y, -z'
    'x, -y, z-1/2'
    '-x+1/2, -y+1/2, -z'
    'x+1/2, -y+1/2, z-1/2'
_cell_length_a     32.7291(16)
_cell_length_b     4.7499(4)
_cell_length_c     11.6479(8)
_cell_angle_alpha     90.00
_cell_angle_beta     98.016(7)
_cell_angle_gamma     90.00
_cell_volume     1793.1(2)
_cell_formula_units_Z     4
_cell_measurement_reflns_used     5623
_cell_measurement_theta_min     2.56
_cell_measurement_theta_max     24.92
_cell_measurement_temperature     293(2)
_exptl_crystal_description     block
_exptl_crystal_colour     colourless
_exptl_crystal_size_max     0.35
_exptl_crystal_size_mid     0.30
_exptl_crystal_size_min     0.25
_exptl_crystal_density_diffrn     1.403
_exptl_crystal_density_meas     ?
_exptl_crystal_density_method     'not measured'
_exptl_crystal_F_000     784
_exptl_absorpt_coefficient_mu     1.663
_exptl_absorpt_correction_type     multi-scan
_exptl_absorpt_process_details
;
(<i>CrysAlis PRO</i>; Oxford Diffraction, 2009)
;
_exptl_absorpt_correction_T_min     0.564
_exptl_absorpt_correction_T_max     0.660
_exptl_special_details     ?
_diffrn_ambient_temperature     293(2)
_diffrn_radiation_type     MoK\a
_diffrn_radiation_wavelength     0.71073
_diffrn_radiation_source     'fine-focus sealed tube'
_diffrn_radiation_monochromator     graphite
_diffrn_measurement_device_type
               'Oxford diffraction Xcalibur diffractometer with an Eos detector'
_diffrn_measurement_method     '\w and \f scans'
_diffrn_detector_area_resol_mean     ?
_diffrn_reflns_number     4578
_diffrn_reflns_av_R_equivalents     0.0293
_diffrn_reflns_av_sigmaI/netI     0.0342
_diffrn_reflns_theta_min     4.62
_diffrn_reflns_theta_max     24.99
_diffrn_reflns_theta_full     24.99
_diffrn_measured_fraction_theta_max     0.991
_diffrn_measured_fraction_theta_full     0.991
_diffrn_reflns_limit_h_min     -36
_diffrn_reflns_limit_h_max     38
_diffrn_reflns_limit_k_min     -5
_diffrn_reflns_limit_k_max     5
_diffrn_reflns_limit_l_min     -13
_diffrn_reflns_limit_l_max     13
_diffrn_standards_number     0
_diffrn_standards_interval_count     0
_diffrn_standards_interval_time     ?
_diffrn_standards_decay_%     0
_refine_special_details
;
Refinement of <i>F</i>^2^ against ALL reflections. The weighted <i>R</i>-factor
<i>wR</i> and goodness of fit <i>S</i> are based on <i>F</i>^2^, conventional
<i>R</i>-factors <i>R</i> are based on <i>F</i>, with <i>F</i> set to zero for
negative <i>F</i>^2^. The threshold expression of <i>F</i>^2^ >
\s(<i>F</i>^2^) is used only for calculating <i>R</i>-factors(gt) <i>etc</i>.
and is not relevant to the choice of reflections for refinement.
<i>R</i>-factors based on <i>F</i>^2^ are statistically about twice as large
as those based on <i>F</i>, and <i>R</i>- factors based on ALL data will be
even larger.
;
_reflns_number_total     1578
_reflns_number_gt     1440
_reflns_threshold_expression     I>2sigma(I)
_refine_ls_structure_factor_coef     Fsqd
_refine_ls_matrix_type     full
_refine_ls_R_factor_all     0.0315
_refine_ls_R_factor_gt     0.0284
_refine_ls_wR_factor_gt     0.0722
_refine_ls_wR_factor_ref     0.0771
_refine_ls_goodness_of_fit_ref     1.103
_refine_ls_restrained_S_all     1.095
_refine_ls_number_reflns     1578
_refine_ls_number_parameters     123
_refine_ls_number_restraints     66
_refine_ls_hydrogen_treatment     mixed
_refine_ls_weighting_scheme     calc
_refine_ls_weighting_details
         'calc w=1/[\s^2^(Fo^2^)+(0.0411P)^2^+0.0000P] where P=(Fo^2^+2Fc^2^)/3'
_atom_sites_solution_hydrogens     geom
_atom_sites_solution_primary     direct
_atom_sites_solution_secondary     difmap
_refine_ls_shift/su_max     0.001
_refine_ls_shift/su_mean     0.000
_refine_diff_density_max     0.462
_refine_diff_density_min     -0.280
_refine_ls_extinction_method     none
_refine_ls_extinction_coef     ?
loop_
    _atom_type_symbol
    _atom_type_description
    _atom_type_scat_dispersion_real
    _atom_type_scat_dispersion_imag
    _atom_type_scat_source
    'C' 'C' 0.0033 0.0016
                         'International Tables Vol C Tables 4.2.6.8 and 6.1.1.4'
    'H' 'H' 0.0000 0.0000
                         'International Tables Vol C Tables 4.2.6.8 and 6.1.1.4'
    'N' 'N' 0.0061 0.0033
                         'International Tables Vol C Tables 4.2.6.8 and 6.1.1.4'
    'Cl' 'Cl' 0.1484 0.1585
                         'International Tables Vol C Tables 4.2.6.8 and 6.1.1.4'
    'Zn' 'Zn' 0.2839 1.4301
                         'International Tables Vol C Tables 4.2.6.8 and 6.1.1.4'
_computing_data_collection
;
CrysAlis CCD (Oxford Diffraction, 2009)
;
_computing_cell_refinement
;
CrysAlis RED (Oxford Diffraction, 2009)
;
_computing_data_reduction
;
CrysAlis RED (Oxford Diffraction, 2009)
;
_computing_structure_solution
;
<i>SHELXS97</i> (Sheldrick, 2008)
;
_computing_structure_refinement
;
<i>SHELXL97</i> (Sheldrick, 2008)
;
_computing_molecular_graphics
;
<i>ORTEP-3 for Windows</i> (Farrugia, 2012) and DIAMOND (Brandenburg,
2006)
;
_computing_publication_material
;
<i>SHELXL97</i> (Sheldrick, 2008) and <i>PLATON</i> (Spek, 2009)
;
loop_
    _atom_site_type_symbol
    _atom_site_label
    _atom_site_fract_x
    _atom_site_fract_y
    _atom_site_fract_z
    _atom_site_U_iso_or_equiv
    _atom_site_adp_type
    _atom_site_calc_flag
    _atom_site_refinement_flags
    _atom_site_occupancy
    _atom_site_symmetry_multiplicity
    _atom_site_disorder_assembly
    _atom_site_disorder_group
    C C1 0.41733(7) -0.0083(5) 0.81147(18) 0.0354(5) Uani d . 1 1 A .
    C C2 0.41424(8) 0.1721(5) 0.90189(19) 0.0434(6) Uani d . 1 1 . .
    H H2 0.4358 0.1863 0.9628 0.052 Uiso calc R 1 1 . .
    C C3 0.37917(9) 0.3321(6) 0.9021(2) 0.0583(7) Uani d . 1 1 A .
    H H3 0.3775 0.4538 0.9638 0.070 Uiso calc R 1 1 . .
    C C4 0.34669(9) 0.3176(7) 0.8144(3) 0.0638(8) Uani d D 1 1 . .
    C C5 0.35114(10) 0.1405(8) 0.7234(3) 0.0727(9) Uani d . 1 1 A .
    H H5 0.3300 0.1306 0.6613 0.087 Uiso calc R 1 1 . .
    C C6 0.38593(9) -0.0229(6) 0.7211(2) 0.0557(7) Uani d . 1 1 . .
    H H6 0.3880 -0.1417 0.6586 0.067 Uiso calc R 1 1 A .
    C C7 0.3096(3) 0.505(3) 0.8230(13) 0.096(4) Uani d PDU 0.74(2) 1 A 1
    H H7A 0.3191 0.6916 0.8480 0.115 Uiso calc PR 0.74(2) 1 A 1
    H H7B 0.2935 0.5229 0.7469 0.115 Uiso calc PR 0.74(2) 1 A 1
    C C8 0.2826(2) 0.392(3) 0.9062(8) 0.108(3) Uani d PDU 0.74(2) 1 A 1
    H H8A 0.2596 0.5159 0.9088 0.162 Uiso calc PR 0.74(2) 1 A 1
    H H8B 0.2983 0.3773 0.9821 0.162 Uiso calc PR 0.74(2) 1 A 1
    H H8C 0.2726 0.2085 0.8809 0.162 Uiso calc PR 0.74(2) 1 A 1
    C C7' 0.3026(5) 0.427(8) 0.800(3) 0.090(7) Uani d PDU 0.26(2) 1 A 2
    H H7'1 0.2834 0.2723 0.7812 0.109 Uiso calc PR 0.26(2) 1 A 2
    H H7'2 0.2984 0.5626 0.7372 0.109 Uiso calc PR 0.26(2) 1 A 2
    C C8' 0.2950(11) 0.565(9) 0.913(2) 0.119(8) Uani d PDU 0.26(2) 1 A 2
    H H8'1 0.2672 0.6353 0.9054 0.178 Uiso calc PR 0.26(2) 1 A 2
    H H8'2 0.3139 0.7185 0.9309 0.178 Uiso calc PR 0.26(2) 1 A 2
    H H8'3 0.2990 0.4293 0.9748 0.178 Uiso calc PR 0.26(2) 1 A 2
    N N1 0.45462(6) -0.1686(4) 0.80964(16) 0.0371(4) Uani d D 1 1 . .
    Cl Cl1 0.530459(19) 0.33620(12) 0.89413(4) 0.04150(19) Uani d . 1 1 . .
    Zn Zn1 0.5000 0.06363(7) 0.7500 0.03228(16) Uani d S 1 2 . .
    H H1A 0.4494(7) -0.320(4) 0.7676(17) 0.048(7) Uiso d D 1 1 . .
    H H1B 0.4647(7) -0.216(5) 0.8810(14) 0.058(8) Uiso d D 1 1 . .
loop_
    _atom_site_aniso_label
    _atom_site_aniso_U_11
    _atom_site_aniso_U_22
    _atom_site_aniso_U_33
    _atom_site_aniso_U_12
    _atom_site_aniso_U_13
    _atom_site_aniso_U_23
    C1 0.0385(13) 0.0332(11) 0.0360(12) -0.0035(11) 0.0103(10) 0.0059(9)
    C2 0.0492(15) 0.0410(13) 0.0398(12) 0.0043(12) 0.0059(10) 0.0019(10)
    C3 0.0674(19) 0.0497(16) 0.0624(17) 0.0114(16) 0.0253(15) 0.0013(13)
    C4 0.0467(16) 0.068(2) 0.080(2) 0.0142(16) 0.0189(15) 0.0256(16)
    C5 0.0452(17) 0.104(3) 0.0649(19) -0.0029(18) -0.0070(14) 0.0154(18)
    C6 0.0479(17) 0.0712(18) 0.0472(15) -0.0081(15) 0.0034(13) -0.0095(13)
    C7 0.061(4) 0.103(7) 0.129(7) 0.030(4) 0.036(4) 0.032(5)
    C8 0.060(4) 0.119(7) 0.155(6) 0.017(4) 0.048(4) 0.007(5)
    C7' 0.069(10) 0.075(11) 0.126(11) 0.019(8) 0.010(9) 0.019(9)
    C8' 0.093(14) 0.131(16) 0.136(13) 0.051(12) 0.031(11) 0.011(13)
    N1 0.0438(12) 0.0288(10) 0.0396(11) 0.0005(9) 0.0087(9) 0.0011(8)
    Cl1 0.0565(4) 0.0367(3) 0.0300(3) 0.0007(3) 0.0015(2) -0.0050(2)
    Zn1 0.0388(3) 0.0283(2) 0.0307(2) 0.000 0.00804(16) 0.000
_geom_special_details
;
All e.s.d.'s (except the e.s.d. in the dihedral angle between two l.s. planes)
are estimated using the full covariance matrix. The cell e.s.d.'s are taken
into account individually in the estimation of e.s.d.'s in distances, angles
and torsion angles; correlations between e.s.d.'s in cell parameters are only
used when they are defined by crystal symmetry. An approximate (isotropic)
treatment of cell e.s.d.'s is used for estimating e.s.d.'s involving l.s.
planes.
;
loop_
    _geom_bond_atom_site_label_1
    _geom_bond_atom_site_label_2
    _geom_bond_site_symmetry_2
    _geom_bond_distance
    _geom_bond_publ_flag
    C1 C6 . 1.367(3) ?
    C1 C2 . 1.372(3) ?
    C1 N1 . 1.441(3) ?
    C2 C3 . 1.377(4) ?
    C2 H2 . 0.9300 ?
    C3 C4 . 1.370(4) ?
    C3 H3 . 0.9300 ?
    C4 C5 . 1.377(4) ?
    C4 C7 . 1.521(6) ?
    C4 C7' . 1.521(10) ?
    C5 C6 . 1.381(4) ?
    C5 H5 . 0.9300 ?
    C6 H6 . 0.9300 ?
    C7 C8 . 1.500(11) ?
    C7 H7A . 0.9700 ?
    C7 H7B . 0.9700 ?
    C8 H8A . 0.9600 ?
    C8 H8B . 0.9600 ?
    C8 H8C . 0.9600 ?
    C7' C8' . 1.527(19) ?
    C7' H7'1 . 0.9700 ?
    C7' H7'2 . 0.9700 ?
    C8' H8'1 . 0.9600 ?
    C8' H8'2 . 0.9600 ?
    C8' H8'3 . 0.9600 ?
    N1 Zn1 . 2.0478(19) ?
    N1 H1A . 0.875(16) ?
    N1 H1B . 0.881(16) ?
    Cl1 Zn1 . 2.2409(5) ?
    Zn1 N1 2_656 2.0478(19) ?
    Zn1 Cl1 2_656 2.2409(6) ?
loop_
    _geom_angle_atom_site_label_1
    _geom_angle_atom_site_label_2
    _geom_angle_atom_site_label_3
    _geom_angle_site_symmetry_1
    _geom_angle_site_symmetry_3
    _geom_angle
    _geom_angle_publ_flag
    C6 C1 C2 . . 119.7(2) ?
    C6 C1 N1 . . 120.6(2) ?
    C2 C1 N1 . . 119.6(2) ?
    C1 C2 C3 . . 119.8(2) ?
    C1 C2 H2 . . 120.1 ?
    C3 C2 H2 . . 120.1 ?
    C4 C3 C2 . . 122.1(3) ?
    C4 C3 H3 . . 119.0 ?
    C2 C3 H3 . . 119.0 ?
    C3 C4 C5 . . 116.8(3) ?
    C3 C4 C7 . . 117.7(7) ?
    C5 C4 C7 . . 125.4(7) ?
    C3 C4 C7' . . 133.8(10) ?
    C5 C4 C7' . . 108.9(10) ?
    C7 C4 C7' . . 18.8(14) ?
    C4 C5 C6 . . 122.3(3) ?
    C4 C5 H5 . . 118.9 ?
    C6 C5 H5 . . 118.9 ?
    C1 C6 C5 . . 119.3(3) ?
    C1 C6 H6 . . 120.3 ?
    C5 C6 H6 . . 120.3 ?
    C8 C7 C4 . . 112.3(8) ?
    C8 C7 H7A . . 109.1 ?
    C4 C7 H7A . . 109.1 ?
    C8 C7 H7B . . 109.1 ?
    C4 C7 H7B . . 109.1 ?
    H7A C7 H7B . . 107.9 ?
    C7 C8 H8A . . 109.5 ?
    C7 C8 H8B . . 109.5 ?
    H8A C8 H8B . . 109.5 ?
    C7 C8 H8C . . 109.5 ?
    H8A C8 H8C . . 109.5 ?
    H8B C8 H8C . . 109.5 ?
    C4 C7' C8' . . 108.5(16) ?
    C4 C7' H7'1 . . 110.0 ?
    C8' C7' H7'1 . . 110.0 ?
    C4 C7' H7'2 . . 110.0 ?
    C8' C7' H7'2 . . 110.0 ?
    H7'1 C7' H7'2 . . 108.4 ?
    C7' C8' H8'1 . . 109.5 ?
    C7' C8' H8'2 . . 109.5 ?
    H8'1 C8' H8'2 . . 109.5 ?
    C7' C8' H8'3 . . 109.5 ?
    H8'1 C8' H8'3 . . 109.5 ?
    H8'2 C8' H8'3 . . 109.5 ?
    C1 N1 Zn1 . . 112.09(13) ?
    C1 N1 H1A . . 110.0(16) ?
    Zn1 N1 H1A . . 110.4(16) ?
    C1 N1 H1B . . 109.2(17) ?
    Zn1 N1 H1B . . 105.3(17) ?
    H1A N1 H1B . . 110(2) ?
    N1 Zn1 N1 2_656 . 114.80(11) ?
    N1 Zn1 Cl1 2_656 2_656 108.97(6) ?
    N1 Zn1 Cl1 . 2_656 107.31(6) ?
    N1 Zn1 Cl1 2_656 . 107.31(6) ?
    N1 Zn1 Cl1 . . 108.97(6) ?
    Cl1 Zn1 Cl1 2_656 . 109.41(3) ?
loop_
    _geom_torsion_atom_site_label_1
    _geom_torsion_atom_site_label_2
    _geom_torsion_atom_site_label_3
    _geom_torsion_atom_site_label_4
    _geom_torsion_site_symmetry_1
    _geom_torsion_site_symmetry_2
    _geom_torsion_site_symmetry_3
    _geom_torsion_site_symmetry_4
    _geom_torsion
    _geom_torsion_publ_flag
    C6 C1 C2 C3 . . . . 1.5(4) ?
    N1 C1 C2 C3 . . . . 178.0(2) ?
    C1 C2 C3 C4 . . . . 0.1(4) ?
    C2 C3 C4 C5 . . . . -1.8(4) ?
    C2 C3 C4 C7 . . . . -179.6(5) ?
    C2 C3 C4 C7' . . . . 168(2) ?
    C3 C4 C5 C6 . . . . 2.0(5) ?
    C7 C4 C5 C6 . . . . 179.6(6) ?
    C7' C4 C5 C6 . . . . -170.4(17) ?
    C2 C1 C6 C5 . . . . -1.3(4) ?
    N1 C1 C6 C5 . . . . -177.8(2) ?
    C4 C5 C6 C1 . . . . -0.5(5) ?
    C3 C4 C7 C8 . . . . -77.7(15) ?
    C5 C4 C7 C8 . . . . 104.8(14) ?
    C7' C4 C7 C8 . . . . 74(5) ?
    C3 C4 C7' C8' . . . . -4(5) ?
    C5 C4 C7' C8' . . . . 167(3) ?
    C7 C4 C7' C8' . . . . -39(4) ?
    C6 C1 N1 Zn1 . . . . 95.6(2) ?
    C2 C1 N1 Zn1 . . . . -80.9(2) ?
    C1 N1 Zn1 N1 . . . 2_656 -159.46(17) ?
    C1 N1 Zn1 Cl1 . . . 2_656 -38.19(16) ?
    C1 N1 Zn1 Cl1 . . . . 80.18(15) ?
loop_
    _geom_hbond_atom_site_label_D
    _geom_hbond_atom_site_label_H
    _geom_hbond_atom_site_label_A
    _geom_hbond_site_symmetry_A
    _geom_hbond_distance_DH
    _geom_hbond_distance_HA
    _geom_hbond_distance_DA
    _geom_hbond_angle_DHA
    C2 H2 Cl1 5_667 0.93 2.94 3.630(2) 132.4
    N1 H1A Cl1 2_646 0.875(16) 2.645(18) 3.424(2) 149(2)
    N1 H1B Cl1 5_657 0.881(16) 2.663(18) 3.5083(19) 161(2)
