# Supplementary material for: Crystal structure of di­chlorido­bis­(4-ethyl­aniline-κN)zinc
Source: Acta Crystallogr E Crystallogr Commun. 2015 Jan 14;71(Pt 2):m21–2. doi: 10.1107/S2056989014027832 (PMC4384566; doi:10.1107/S2056989014027832)
Supplement: Supplementary file 2 [file e-71-00m21-Isup2.hkl]

# 
# h,k,l, Fc-squared, Fo-squared, sigma(Fo-squared) and status flag 
# 
data_I

_shelx_title ' KA-ST-Z4EA2'  
_shelx_refln_list_code          4 
_shelx_F_calc_maximum      226.62 
_exptl_crystal_F_000       784.00 
_reflns_d_resolution_high  0.8410 
 
loop_ 
 _symmetry_equiv_pos_as_xyz 
 'x, y, z' 
 '-x, y, -z+1/2' 
 'x+1/2, y+1/2, z' 
 '-x+1/2, y+1/2, -z+1/2' 
 '-x, -y, -z' 
 'x, -y, z-1/2' 
 '-x+1/2, -y+1/2, -z' 
 'x+1/2, -y+1/2, z-1/2' 
 
_cell_length_a    32.7291 
_cell_length_b     4.7499 
_cell_length_c    11.6479 
_cell_angle_alpha  90.000 
_cell_angle_beta   98.016 
_cell_angle_gamma  90.000 
 
_shelx_F_squared_multiplier     1.000 
 
loop_ 
 _refln_index_h 
 _refln_index_k 
 _refln_index_l 
 _refln_F_squared_calc 
 _refln_F_squared_meas 
 _refln_F_squared_sigma 
 _refln_observed_status 
   8   0   0     5913.35     5524.10     98.72 o 
  10   0   0     4845.08     4723.31     98.90 o 
  12   0   0      131.53      134.09     15.04 o 
  14   0   0      766.85      762.48     37.00 o 
  16   0   0      329.97      432.34     29.21 o 
  18   0   0       49.07       44.07     10.32 o 
  20   0   0     1798.16     1956.28     67.90 o 
  22   0   0     1323.09     1407.79     58.09 o 
  24   0   0     4307.95     4500.90    105.84 o 
  26   0   0     8603.79     9342.50    387.31 o 
  28   0   0     2020.70     2225.41     77.02 o 
  30   0   0      153.86      201.52     22.76 o 
  32   0   0     2208.54     2386.81    163.21 o 
  34   0   0     2409.32     2491.75    177.71 o 
  36   0   0     1239.07     1346.29    129.53 o 
  38   0   0      484.68      431.41     74.09 o 
   5   1   0     3629.26     4004.43     55.19 o 
   7   1   0     7236.63     6994.36     59.08 o 
   9   1   0     5216.50     4924.44     69.64 o 
  11   1   0    13540.69    13782.72    154.21 o 
  13   1   0    17366.96    16483.53    655.44 o 
  15   1   0     5302.01     4878.47    179.42 o 
  17   1   0     7124.63     6811.41    180.13 o 
  19   1   0     5688.32     5286.47    143.31 o 
  21   1   0     4796.53     4542.14    199.89 o 
  23   1   0     4120.78     4093.71    146.16 o 
  25   1   0     2853.49     2796.44     90.65 o 
  27   1   0     1209.78     1216.64     61.73 o 
  29   1   0      270.48      285.43     25.80 o 
  31   1   0       12.84       12.83      7.99 o 
  33   1   0      122.85      136.58     18.74 o 
  35   1   0      578.71      558.02     50.13 o 
  37   1   0      204.48      213.63     37.42 o 
   0   2   0      610.51      625.68     27.97 o 
   2   2   0       10.23       11.24      2.53 o 
   4   2   0      805.61      767.94     24.73 o 
   6   2   0      562.93      474.16     14.51 o 
   8   2   0     2559.19     2455.90     51.02 o 
  10   2   0    14015.72    14111.50    140.49 o 
  12   2   0     5073.21     5332.12     87.78 o 
  14   2   0     4524.85     4426.17     73.70 o 
  16   2   0     6608.71     6953.26    150.33 o 
  18   2   0     2338.30     2158.77    101.85 o 
  20   2   0     1474.90     1492.09    113.59 o 
  22   2   0     1029.26      988.68    104.16 o 
  24   2   0      760.83      729.05     84.58 o 
  26   2   0      662.12      674.91     41.28 o 
  28   2   0      375.72      329.57     43.22 o 
  30   2   0       83.93       68.04     20.86 o 
  32   2   0       17.97       28.29     13.67 o 
  34   2   0       99.94      103.28     20.87 o 
  36   2   0      333.05      320.13     49.37 o 
   1   3   0     5631.76     5859.87     70.09 o 
   3   3   0     2331.98     2212.79     54.34 o 
   5   3   0      966.72      894.12     49.00 o 
   7   3   0     2816.96     2690.31    130.45 o 
   9   3   0     1731.87     1782.20    108.19 o 
  11   3   0        2.74        3.18      5.38 o 
  13   3   0       51.54       51.58     11.24 o 
  15   3   0      274.74      258.23     27.62 o 
  17   3   0       92.03       80.18     15.52 o 
  19   3   0      276.18      274.01     47.99 o 
  21   3   0      925.26      915.66     96.78 o 
  23   3   0       20.47       17.13     18.61 o 
  25   3   0      328.09      361.72     68.40 o 
  27   3   0      499.78      501.88     48.48 o 
  29   3   0      324.06      339.70     40.43 o 
  31   3   0      429.89      427.22     48.29 o 
   0   4   0      645.31      652.34     51.79 o 
   2   4   0      452.54      470.61     31.01 o 
   4   4   0      381.30      397.82     41.09 o 
   6   4   0      267.96      258.62     31.65 o 
   8   4   0       25.72       46.81     22.40 o 
  10   4   0      297.41      291.95     53.28 o 
  12   4   0      424.82      418.58     41.39 o 
  14   4   0      190.91      162.72     31.57 o 
  16   4   0      345.92      309.57     44.58 o 
  18   4   0       45.97       58.33     16.54 o 
  20   4   0        1.70      -16.70     11.13 o 
  22   4   0        3.17       30.66     20.37 o 
  24   4   0        6.08        4.19     16.78 o 
  26   4   0        0.09      -23.83     30.71 o 
   1   5   0      163.05      171.70     23.10 o 
   3   5   0      236.07      236.03     28.87 o 
   5   5   0      699.05      626.40     50.23 o 
   7   5   0      787.09      659.97     73.99 o 
   9   5   0      108.91      120.23     26.47 o 
  11   5   0        4.77       29.32     11.23 o 
  13   5   0        3.98      -13.56     12.65 o 
  15   5   0       18.14      -13.28     19.36 o 
  17   5   0       41.60      -16.72     21.32 o 
 -37   1   1      139.43      167.69     32.92 o 
 -35   1   1      438.19      534.86     58.41 o 
 -33   1   1     1249.11     1260.95     83.84 o 
 -31   1   1      980.95      966.24     55.18 o 
 -29   1   1        5.95        3.36      7.04 o 
 -27   1   1       10.30        4.96      6.93 o 
 -25   1   1       18.46       -0.13      4.58 o 
 -23   1   1      373.16      285.41     20.71 o 
 -21   1   1      493.58      446.31     25.69 o 
 -19   1   1      740.50      586.19     51.20 o 
 -17   1   1     1761.19     1710.31     55.67 o 
 -15   1   1        9.22       15.82      4.97 o 
 -13   1   1     9569.86    10112.67    134.50 o 
 -11   1   1     3743.24     3518.39     50.55 o 
  -9   1   1    15447.79    15289.53    112.62 o 
  -7   1   1    46222.79    44707.40    257.71 o 
  -5   1   1    17527.70    17485.70    130.97 o 
  -1   1   1     6480.87     6676.28    107.72 o 
   1   1   1    22104.10    22767.79    182.58 o 
   3   1   1      352.56      352.55     19.13 o 
   5   1   1      285.32      305.18     12.05 o 
   7   1   1      404.81      439.17     14.43 o 
   9   1   1      954.41      920.03     24.62 o 
  11   1   1      372.67      446.77     17.91 o 
  13   1   1      773.40      954.61     25.93 o 
  15   1   1      135.74      149.57     10.66 o 
  17   1   1      463.36      510.76     23.38 o 
  19   1   1      656.21      616.82     27.57 o 
  21   1   1      250.65      200.31     15.18 o 
  23   1   1      142.52      131.81     12.91 o 
  25   1   1     1756.93     1879.09     74.64 o 
  27   1   1     2359.82     2493.71     88.96 o 
  29   1   1      501.15      502.92     40.46 o 
  31   1   1      353.65      361.53     30.47 o 
  33   1   1      965.89      944.50     50.41 o 
  35   1   1      280.40      298.52     35.77 o 
  37   1   1       31.70       23.82     10.48 o 
 -36   2   1       13.93        5.75     18.47 o 
 -34   2   1      252.54      210.26     28.94 o 
 -32   2   1      169.76      158.62     24.54 o 
 -30   2   1      474.63      423.34     51.37 o 
 -28   2   1     1315.56     1399.83    140.02 o 
 -26   2   1      923.66     1219.04    122.02 o 
 -24   2   1     1685.37     1949.72    146.28 o 
 -22   2   1     4053.78     4542.21    146.29 o 
 -20   2   1     6053.98     6719.59    168.41 o 
 -18   2   1     2518.02     2525.48     96.79 o 
 -16   2   1     3029.33     3058.55    101.10 o 
 -14   2   1     3373.58     3296.33     76.75 o 
 -12   2   1     4757.27     4927.77    214.28 o 
 -10   2   1     3776.25     3954.90     92.97 o 
  -8   2   1      399.09      405.58     20.55 o 
  -6   2   1        7.86        9.37      3.18 o 
  -4   2   1      951.47      996.06     35.85 o 
  -2   2   1       34.17       38.83      4.25 o 
   0   2   1      273.76      348.70     15.72 o 
   2   2   1      110.11      115.18      9.18 o 
   4   2   1     6014.88     5899.05     63.06 o 
   6   2   1     9131.85     9414.16     99.20 o 
   8   2   1     6975.67     6581.57     82.32 o 
  10   2   1     7269.29     6983.78     86.03 o 
  12   2   1    22188.47    22373.04    209.04 o 
  14   2   1    14236.27    14468.30    120.01 o 
  16   2   1     6068.73     5817.51    145.45 o 
  18   2   1     1524.59     1490.78     78.84 o 
  20   2   1      430.35      407.21     34.72 o 
  22   2   1      550.76      538.33     37.97 o 
  24   2   1       10.21       19.02      7.71 o 
  26   2   1       10.32       17.75      7.72 o 
  28   2   1       11.65       12.19     11.34 o 
  30   2   1       21.32       16.51      9.83 o 
  32   2   1       68.16       64.72     21.17 o 
  34   2   1      154.01      115.78     29.42 o 
 -31   3   1      469.75      513.20     69.04 o 
 -29   3   1      547.99      577.34     69.75 o 
 -27   3   1      709.64      788.71    112.32 o 
 -25   3   1      629.33      812.47    104.81 o 
 -23   3   1      991.59     1258.65    122.33 o 
 -21   3   1     1386.56     1524.12    128.86 o 
 -19   3   1     1344.49     1495.52    120.42 o 
 -17   3   1     1609.73     1635.53     74.41 o 
 -15   3   1     2358.86     2304.38     86.37 o 
 -13   3   1     2603.40     2501.56     87.90 o 
 -11   3   1     1578.60     1537.10     69.13 o 
  -9   3   1     2939.43     2833.70    135.99 o 
  -7   3   1     3617.47     3503.80    144.62 o 
  -5   3   1     4723.83     4820.33    121.22 o 
  -3   3   1     4447.63     4543.10     78.29 o 
  -1   3   1     3457.87     3476.91     51.33 o 
   1   3   1     3722.71     3819.68     61.30 o 
   3   3   1     3367.37     3434.84     93.00 o 
   5   3   1     4836.76     5028.68     86.08 o 
   7   3   1     2722.22     2584.38     58.95 o 
   9   3   1     2567.94     2443.56     62.55 o 
  11   3   1     2439.84     2334.47     47.62 o 
  13   3   1     1840.38     1821.85     54.37 o 
  15   3   1     2036.71     1942.37     64.10 o 
  17   3   1     1002.95      953.90     45.64 o 
  19   3   1     1588.27     1608.65    135.86 o 
  21   3   1     1525.16     1518.47    163.52 o 
  23   3   1     1010.39     1047.75     90.97 o 
  25   3   1      641.04      722.62     46.32 o 
  27   3   1      512.03      600.83     52.82 o 
  29   3   1      598.09      602.63     55.27 o 
  31   3   1      400.55      440.43     47.38 o 
 -26   4   1      245.46      275.13     66.08 o 
 -24   4   1      241.76      245.95     61.10 o 
 -22   4   1      138.01      151.46     41.83 o 
 -20   4   1      162.96      184.90     29.31 o 
 -18   4   1      460.93      482.93     45.16 o 
 -16   4   1      916.91      891.14     80.15 o 
 -14   4   1     1294.81     1181.14     90.90 o 
 -12   4   1     1151.67     1127.42     91.64 o 
 -10   4   1      882.30      867.57     88.13 o 
  -8   4   1     3100.00     3075.35    161.10 o 
  -6   4   1     7303.73     7821.65    278.66 o 
  -4   4   1     6746.78     7104.57    196.41 o 
  -2   4   1     5507.90     5956.71    112.34 o 
   0   4   1     5175.72     5449.88    107.04 o 
   2   4   1     3710.65     3914.55    106.77 o 
   4   4   1     1666.23     1740.81     72.17 o 
   6   4   1     1283.67     1251.91    109.60 o 
   8   4   1      869.02      797.69     85.61 o 
  10   4   1       52.99       57.33     15.51 o 
  12   4   1        8.40        3.86      4.36 o 
  14   4   1        8.17        5.91      7.37 o 
  16   4   1      102.28       57.22     15.67 o 
  18   4   1      888.71      894.07     59.23 o 
  20   4   1     1412.96     1507.10    126.70 o 
  22   4   1     1350.72     1529.14    103.50 o 
  24   4   1     1118.18     1222.52    103.93 o 
  26   4   1     1174.15     1263.10    108.79 o 
 -17   5   1     1375.34     1389.84    114.52 o 
 -15   5   1      957.54      908.66     92.34 o 
 -13   5   1      375.16      300.33     94.77 o 
 -11   5   1      138.85      156.08     24.58 o 
  -9   5   1        7.22       11.52     34.79 o 
  -7   5   1       14.95       19.97     14.22 o 
  -5   5   1       90.55       86.46     16.86 o 
  -3   5   1      333.04      369.31     31.56 o 
  -1   5   1      144.86      133.00     19.57 o 
   1   5   1      125.79      135.59     23.35 o 
   3   5   1      867.66      892.49     58.38 o 
   5   5   1     1880.84     2027.59     89.74 o 
   7   5   1     1804.41     1866.91     85.04 o 
   9   5   1     1587.59     1758.60    104.00 o 
  11   5   1     1397.02     1261.48    149.06 o 
  13   5   1     1044.11      767.77    181.19 o 
  15   5   1      961.59      834.81     83.04 o 
 -38   0   2      609.47      587.34     91.80 o 
 -36   0   2      987.80      954.29    115.50 o 
 -34   0   2      655.06      678.08     65.57 o 
 -32   0   2      488.50      555.53     77.86 o 
 -30   0   2       55.99       47.50     21.60 o 
 -28   0   2      168.39      178.63     20.79 o 
 -26   0   2      406.31      407.51     31.37 o 
 -24   0   2       63.28       52.02     11.06 o 
 -22   0   2     2066.96     2139.52    123.18 o 
 -20   0   2    10554.19    10317.51    257.42 o 
 -18   0   2     6138.21     5829.80    180.86 o 
 -16   0   2     3930.03     3536.28    132.50 o 
 -14   0   2    14922.27    14932.94    252.09 o 
 -12   0   2    27919.35    29592.21    189.70 o 
 -10   0   2    21838.91    21690.61    310.71 o 
  -8   0   2    51357.89    49917.17    290.67 o 
   4   0   2     1039.10     1197.28     38.43 o 
   8   0   2     3274.33     3718.26     67.08 o 
  10   0   2      969.92     1046.84     38.73 o 
  12   0   2      688.28      627.43     41.70 o 
  14   0   2     3116.33     2811.42    183.68 o 
  16   0   2     6107.12     5605.59    266.34 o 
  18   0   2     5600.40     5012.54    139.97 o 
  20   0   2    10527.56    10348.84    205.73 o 
  22   0   2     4889.50     5094.10    148.11 o 
  24   0   2     6082.55     6427.92    139.69 o 
  26   0   2    12953.38    14130.22    235.11 o 
  28   0   2     5183.77     5721.34    136.00 o 
  30   0   2      127.13      186.64     24.29 o 
  32   0   2      110.53      112.46     34.80 o 
  34   0   2      297.90      267.09     57.22 o 
  36   0   2       24.11       30.66     21.02 o 
 -37   1   2      241.13      241.94     41.08 o 
 -35   1   2      842.01      913.27     75.95 o 
 -33   1   2     1141.57     1298.44     87.42 o 
 -31   1   2      143.24      153.84     22.37 o 
 -29   1   2     1492.44     1533.65     88.58 o 
 -27   1   2     2983.81     2933.77    265.68 o 
 -25   1   2     2706.90     2785.81     79.23 o 
 -23   1   2     5109.13     5031.60    124.85 o 
 -21   1   2     5842.05     5888.16    172.74 o 
 -19   1   2     7889.88     7954.64    222.72 o 
 -17   1   2     3895.82     3809.47     90.66 o 
 -15   1   2      559.29      405.17     29.10 o 
 -13   1   2      468.50      440.80     28.71 o 
 -11   1   2     3874.16     3650.52     50.65 o 
  -9   1   2     7143.92     7072.24     58.96 o 
  -7   1   2     3040.66     3230.72     35.48 o 
  -5   1   2     3951.86     4152.49     42.39 o 
  -3   1   2      138.61      154.20     58.50 o 
  -1   1   2    48897.17    46002.41   3962.98 o 
   1   1   2    13554.30    14082.93     99.70 o 
   3   1   2    27143.12    26713.02    287.52 o 
   5   1   2    19638.01    19122.18     86.03 o 
   7   1   2    18582.09    19047.06    134.37 o 
   9   1   2    15438.84    14853.77    101.44 o 
  11   1   2     2477.57     2404.39     40.97 o 
  13   1   2     9889.83    10406.90    123.71 o 
  15   1   2     5317.42     5667.16     63.16 o 
  17   1   2     2875.79     2769.83     86.45 o 
  19   1   2      821.94      763.59     29.54 o 
  21   1   2       13.79       14.87      3.27 o 
  23   1   2      777.89      720.00     34.16 o 
  25   1   2     2139.20     2171.33     61.35 o 
  27   1   2     1283.75     1288.46     46.92 o 
  29   1   2      294.68      292.10     30.73 o 
  31   1   2      168.58      179.45     24.48 o 
  33   1   2      358.03      386.55     32.25 o 
  35   1   2      566.87      581.86     52.87 o 
 -36   2   2      566.12      545.60    104.02 o 
 -34   2   2      532.84      437.96     56.19 o 
 -32   2   2      273.62      285.19     40.54 o 
 -30   2   2      452.69      489.27     50.54 o 
 -28   2   2     1149.58     1186.96     80.59 o 
 -26   2   2     2489.62     2534.76    122.02 o 
 -24   2   2     1882.22     2156.61    106.89 o 
 -22   2   2     1476.96     1560.89     86.25 o 
 -20   2   2     1158.55     1126.25     52.09 o 
 -18   2   2      546.22      492.80     31.50 o 
 -16   2   2      907.00      813.52     38.62 o 
 -14   2   2      423.97      394.47     19.65 o 
 -12   2   2      562.13      526.99     21.45 o 
 -10   2   2     6958.77     7149.72     90.98 o 
  -8   2   2     2047.76     2083.89     54.73 o 
  -6   2   2      254.91      298.83     16.24 o 
  -4   2   2     1345.85     1224.18     39.45 o 
  -2   2   2     5557.84     5652.63     67.81 o 
   0   2   2     8216.36     8311.70     91.60 o 
   2   2   2     4008.72     3978.90     59.94 o 
   4   2   2     2226.29     2221.73     34.38 o 
   6   2   2     5651.04     5631.34     59.90 o 
   8   2   2     4312.46     4119.12    100.50 o 
  10   2   2     9148.41     8721.61     96.22 o 
  12   2   2     5472.34     5687.71     63.04 o 
  14   2   2     2135.30     2138.87     49.05 o 
  16   2   2     4128.37     4137.82    150.46 o 
  18   2   2      462.76      464.53     22.83 o 
  20   2   2       11.43        7.16      6.09 o 
  22   2   2      132.74      166.97     23.57 o 
  24   2   2      273.04      287.34     31.90 o 
  26   2   2      222.97      239.32     29.71 o 
  28   2   2       72.53       74.18     20.55 o 
  30   2   2      125.71      121.11     24.77 o 
  32   2   2      203.31      171.88     31.88 o 
  34   2   2      311.96      275.58     41.54 o 
 -31   3   2        3.13       -8.64     15.65 o 
 -29   3   2       62.68       28.69     21.57 o 
 -27   3   2       84.72       70.88     38.01 o 
 -25   3   2        0.54       -2.31      8.34 o 
 -23   3   2       13.93       22.44     15.87 o 
 -21   3   2      360.67      315.87     54.98 o 
 -19   3   2      131.83      121.91     20.55 o 
 -17   3   2      124.36      105.34     12.26 o 
 -15   3   2      590.60      541.82     31.78 o 
 -13   3   2     5298.13     5299.42    103.38 o 
 -11   3   2     7664.97     8063.36    236.80 o 
  -7   3   2     5945.39     5870.03    134.60 o 
  -5   3   2     3704.91     3729.33     83.49 o 
  -3   3   2     1414.33     1322.45     49.00 o 
  -1   3   2      313.41      338.33     17.32 o 
   1   3   2       94.75      111.97     11.29 o 
   3   3   2      623.98      639.93     34.55 o 
   5   3   2     5505.90     5443.63    162.58 o 
   7   3   2     2223.59     2357.47     65.17 o 
   9   3   2        6.05        6.85      4.35 o 
  11   3   2        2.75        4.23      4.39 o 
  13   3   2      202.49      194.97     16.96 o 
  15   3   2      642.84      624.31     32.85 o 
  17   3   2      758.97      749.06     48.10 o 
  19   3   2     1560.58     1467.43     70.96 o 
  21   3   2      948.34      976.61     81.26 o 
  23   3   2      820.11      929.37     50.08 o 
  25   3   2      853.31      901.32     57.49 o 
  27   3   2      497.97      536.43     48.45 o 
  29   3   2      163.85      193.90     31.47 o 
  31   3   2        3.25       -3.88      7.23 o 
 -26   4   2      141.25      126.61     47.87 o 
 -24   4   2      197.75      192.35     57.11 o 
 -22   4   2       34.38        8.01     12.43 o 
 -20   4   2        6.23       10.32     12.25 o 
 -18   4   2       18.69       12.74      2.94 o 
 -16   4   2      124.90      101.70     24.07 o 
 -14   4   2      296.49      323.17     34.78 o 
 -12   4   2      118.45      145.86     26.14 o 
 -10   4   2       14.57       13.99     12.13 o 
  -8   4   2      334.67      335.00     35.46 o 
  -6   4   2      836.20      912.14     48.27 o 
  -4   4   2      315.12      330.96     28.67 o 
  -2   4   2        6.76        5.07      4.08 o 
   0   4   2      106.48      119.87     18.09 o 
   2   4   2       62.23       62.68     13.34 o 
   4   4   2       49.23       46.51     12.56 o 
   6   4   2      112.10      105.64     31.03 o 
   8   4   2      276.66      254.00     48.14 o 
  10   4   2      321.15      288.45     28.19 o 
  12   4   2      215.13      187.24     23.25 o 
  14   4   2       55.12       73.38     14.58 o 
  16   4   2       42.14       51.37     11.54 o 
  18   4   2       50.76       58.95     12.09 o 
  20   4   2      466.68      461.51     42.59 o 
  22   4   2      198.39      191.66     27.77 o 
  24   4   2       60.48       54.94     14.96 o 
 -17   5   2       94.68      112.32     31.38 o 
 -15   5   2      431.20      396.93     60.79 o 
 -13   5   2      554.09      524.21     72.02 o 
 -11   5   2      279.95      304.86     56.38 o 
  -9   5   2      154.21      170.50     40.07 o 
  -7   5   2      605.65      628.13     48.74 o 
  -5   5   2     1113.31     1088.08     62.04 o 
  -3   5   2      354.21      376.87     31.23 o 
  -1   5   2       46.30       55.59     16.73 o 
   1   5   2        1.33       -4.15      4.73 o 
   3   5   2       36.16       29.07     14.12 o 
   5   5   2       10.06       -8.76     10.27 o 
   7   5   2       31.76       19.84      8.24 o 
   9   5   2       66.81       42.21     11.56 o 
  11   5   2       75.01       70.26     15.30 o 
  13   5   2       64.92      104.07     31.05 o 
  15   5   2       18.56      -19.67     25.70 o 
 -37   1   3        2.46       -1.17     21.98 o 
 -35   1   3       23.18       10.45     10.12 o 
 -33   1   3       16.01        9.29      4.63 o 
 -31   1   3       48.37       62.61     18.01 o 
 -29   1   3       94.81       91.21     20.37 o 
 -27   1   3        1.90       11.61      7.78 o 
 -25   1   3       32.25       33.07     11.17 o 
 -23   1   3        6.98        8.02      3.84 o 
 -21   1   3     1025.18     1155.60     60.54 o 
 -19   1   3     2332.21     2346.09     79.99 o 
 -17   1   3     1727.72     1780.39     70.42 o 
 -15   1   3     2887.12     2638.35     59.74 o 
 -13   1   3     9248.84     9459.00     74.22 o 
 -11   1   3     7551.45     7719.64     59.18 o 
  -9   1   3     2361.18     2257.47     29.29 o 
  -7   1   3    18402.13    18487.94    150.12 o 
  -5   1   3    11349.46    11941.00    112.98 o 
  -3   1   3       88.50      129.69      8.98 o 
  -1   1   3     7228.76     8232.22     91.30 o 
   1   1   3     5961.13     6261.06    308.02 o 
   3   1   3     5316.49     5490.87     77.38 o 
   5   1   3     1081.13     1193.38     28.86 o 
   7   1   3       20.47       28.18      4.64 o 
   9   1   3      411.92      487.27     20.68 o 
  11   1   3     1252.07     1147.69     25.84 o 
  13   1   3     6485.87     7052.36     76.36 o 
  15   1   3     7376.62     7382.32     89.73 o 
  17   1   3     3348.96     3118.28     82.65 o 
  19   1   3     5519.99     4466.69    187.24 o 
  21   1   3     3961.59     4215.26    162.61 o 
  23   1   3       61.31       74.23     11.14 o 
  25   1   3       93.50      100.64     13.04 o 
  27   1   3      314.12      341.86     25.66 o 
  29   1   3       14.76       12.07      4.84 o 
  31   1   3       31.18       28.67     10.81 o 
  33   1   3        3.95        1.15      4.63 o 
  35   1   3       17.00       30.97     10.21 o 
 -36   2   3      218.35      191.08     40.46 o 
 -34   2   3      790.48      714.97    106.52 o 
 -32   2   3     1507.20     1475.90    108.18 o 
 -30   2   3     1375.83     1384.27     71.36 o 
 -28   2   3     3376.72     3450.52    109.09 o 
 -26   2   3     1976.40     2177.30     81.78 o 
 -24   2   3      750.48      850.70     48.21 o 
 -22   2   3      790.20      782.77     60.65 o 
 -20   2   3      141.29      193.92     28.64 o 
 -18   2   3       23.04       19.51      5.19 o 
 -16   2   3       17.06       15.76      3.39 o 
 -14   2   3       28.01       27.80      3.94 o 
 -12   2   3     1579.35     1481.60     30.72 o 
 -10   2   3      141.06      150.15     12.27 o 
  -8   2   3     8790.88     8755.43    122.76 o 
  -6   2   3     7536.17     7493.99     97.48 o 
  -4   2   3     5254.98     5260.06     67.29 o 
  -2   2   3    12000.85    11921.03    103.04 o 
   0   2   3    13269.33    12785.52    128.62 o 
   2   2   3     5228.28     4798.56     46.82 o 
   4   2   3    10515.31    10277.87     84.00 o 
   6   2   3    10813.90    10624.84    193.10 o 
   8   2   3     4993.14     4874.26     59.05 o 
  10   2   3     1382.86     1351.90     33.09 o 
  12   2   3     1270.72     1323.49     39.33 o 
  14   2   3      718.91      709.19     33.67 o 
  16   2   3       98.46      105.78     13.61 o 
  18   2   3      640.21      615.15     35.12 o 
  20   2   3       10.81        6.03      5.63 o 
  22   2   3       67.17       75.95     16.07 o 
  24   2   3       48.66       59.28     15.00 o 
  26   2   3      213.12      224.72     29.95 o 
  28   2   3      366.95      363.80     39.64 o 
  30   2   3      504.64      458.17     44.81 o 
  32   2   3     1001.68      994.35     68.04 o 
 -31   3   3      347.87      316.24     79.87 o 
 -29   3   3      564.88      560.33    103.26 o 
 -27   3   3      488.01      435.09     82.87 o 
 -25   3   3      772.37      827.49    109.54 o 
 -23   3   3      880.09     1137.66    119.26 o 
 -21   3   3     1492.43     1743.84    140.39 o 
 -19   3   3     1129.83     1298.02     71.81 o 
 -17   3   3     1640.84     1674.49     78.38 o 
 -15   3   3     3203.23     3178.86     75.22 o 
 -13   3   3     2762.37     2799.57     73.80 o 
 -11   3   3     2137.49     2135.02     67.09 o 
  -9   3   3     2564.70     2600.94    112.14 o 
  -7   3   3     3523.23     3452.68     99.05 o 
  -5   3   3     2883.85     2974.77     60.18 o 
  -3   3   3     3507.64     3612.50     59.72 o 
  -1   3   3     3031.69     3098.81     63.29 o 
   1   3   3     2382.56     2353.22     51.33 o 
   3   3   3     2693.53     2519.23     57.21 o 
   5   3   3     3362.75     3344.60     77.55 o 
   7   3   3     2261.28     2245.84     67.91 o 
   9   3   3     1577.35     1544.14     44.33 o 
  11   3   3     2828.04     2811.79     68.94 o 
  13   3   3     1793.67     1809.37     48.71 o 
  15   3   3     1725.83     1659.20     68.40 o 
  17   3   3     1192.86     1175.55     59.83 o 
  19   3   3     1016.25     1075.04     59.09 o 
  21   3   3     1453.91     1563.85     82.22 o 
  23   3   3      809.63      907.84     52.04 o 
  25   3   3      650.18      730.56     46.21 o 
  27   3   3      334.59      369.23     34.04 o 
  29   3   3      330.88      353.40     40.69 o 
 -26   4   3      116.56      128.98     47.71 o 
 -24   4   3      541.50      520.76     92.79 o 
 -22   4   3     1105.04     1154.33    125.97 o 
 -20   4   3     1676.10     1636.22     91.99 o 
 -18   4   3     2454.31     2437.17    107.33 o 
 -16   4   3     2987.12     3111.55    156.71 o 
 -14   4   3     4595.49     4852.47    196.23 o 
 -12   4   3     5461.62     5872.41    155.30 o 
 -10   4   3     2257.54     2288.46     77.73 o 
  -8   4   3      663.68      704.03     51.69 o 
  -6   4   3     1130.36     1200.20     49.55 o 
  -4   4   3     1092.67     1167.96     48.89 o 
  -2   4   3      306.18      331.88     31.38 o 
   0   4   3      274.78      294.38     25.92 o 
   2   4   3      721.77      767.83     39.65 o 
   4   4   3      493.81      511.15     27.01 o 
   6   4   3      313.20      337.70     23.58 o 
   8   4   3      892.64      891.47     43.35 o 
  10   4   3     1348.51     1353.69     57.19 o 
  12   4   3     2077.76     2123.00     70.89 o 
  14   4   3     2034.91     2070.60     70.21 o 
  16   4   3      982.41      909.94     81.88 o 
  18   4   3     1319.17     1258.83     96.98 o 
  20   4   3     2137.56     1944.37    120.89 o 
  22   4   3     1983.96     1933.22     91.52 o 
  24   4   3      939.37      993.11     85.34 o 
 -17   5   3      157.55      174.65     43.49 o 
 -15   5   3      111.88      114.48     37.63 o 
 -13   5   3       27.41       25.08     18.30 o 
 -11   5   3       27.68      -11.94     22.86 o 
  -9   5   3      101.98       47.69     19.44 o 
  -7   5   3      131.30      139.12     37.70 o 
  -5   5   3      443.12      454.92     41.74 o 
  -3   5   3     1387.04     1364.78     65.55 o 
  -1   5   3     2546.95     2774.35     93.73 o 
   1   5   3     2784.10     2867.64     96.36 o 
   3   5   3     2442.20     2638.96    113.23 o 
   5   5   3     2200.93     2344.84     86.93 o 
   7   5   3     1572.21     1643.79     72.80 o 
   9   5   3     1057.86     1097.33     59.91 o 
  11   5   3      487.97      573.21     68.01 o 
  13   5   3       56.76       70.42     23.89 o 
 -38   0   4      187.69      170.59     46.40 o 
 -36   0   4      335.62      281.54     60.14 o 
 -34   0   4      217.29      213.51     53.49 o 
 -32   0   4       10.77       15.99      8.56 o 
 -30   0   4      570.80      614.45     82.23 o 
 -28   0   4      698.38      648.97     81.21 o 
 -26   0   4     1652.45     1820.00    129.57 o 
 -24   0   4     2701.51     2475.72    145.11 o 
 -22   0   4     3618.04     3168.89    155.29 o 
 -20   0   4    25797.74    23727.60    402.40 o 
 -18   0   4    22117.44    21177.88    233.22 o 
 -16   0   4    14809.77    14018.19    215.32 o 
 -14   0   4    12664.28    11990.20    115.04 o 
 -12   0   4    10449.26    10454.19     93.82 o 
 -10   0   4    10036.63    10420.38    122.75 o 
  -8   0   4       26.76       25.50      3.66 o 
  -6   0   4      479.95      484.77     13.92 o 
  -4   0   4      837.14     1003.14     20.04 o 
  -2   0   4       72.16       63.08      6.69 o 
   0   0   4       71.28       79.09      6.92 o 
   2   0   4     1120.17     1050.90     26.13 o 
   4   0   4     4640.25     5028.38    239.98 o 
   6   0   4    32271.67    32855.12    270.00 o 
   8   0   4    26690.12    26625.45    199.56 o 
  10   0   4     4519.31     4049.45    138.24 o 
  12   0   4    13013.99    12303.67    426.43 o 
  14   0   4    15768.16    13503.26    246.42 o 
  16   0   4    12201.77    10313.04    219.03 o 
  18   0   4     5972.65     4896.24    156.39 o 
  20   0   4     3410.82     3234.55    130.03 o 
  22   0   4     1457.49     1445.30     88.56 o 
  24   0   4      264.79      263.43     37.26 o 
  26   0   4     1051.05     1130.24     81.33 o 
  28   0   4      527.71      482.03     52.82 o 
  30   0   4       15.60       12.58     12.97 o 
  32   0   4       56.29       83.65     35.58 o 
  34   0   4       59.61       64.50     31.24 o 
 -37   1   4      674.80      714.95    109.97 o 
 -35   1   4     1081.55     1134.75    137.36 o 
 -33   1   4     1532.81     1696.41    161.58 o 
 -31   1   4      731.50      685.41     98.95 o 
 -29   1   4      719.33      703.13     94.03 o 
 -27   1   4     1959.67     1869.69    144.91 o 
 -25   1   4      132.68      136.70     35.32 o 
 -23   1   4     1124.90     1140.96    101.60 o 
 -21   1   4     2060.92     2136.44    129.75 o 
 -19   1   4     1450.66     1508.40    104.08 o 
 -17   1   4     2625.04     2506.46    110.80 o 
 -15   1   4     1035.38      950.30     46.68 o 
 -13   1   4     2837.41     2803.71     44.42 o 
 -11   1   4     3105.04     2858.79     43.84 o 
  -9   1   4    12636.68    12411.70    109.73 o 
  -7   1   4    17316.11    17366.32    115.28 o 
  -5   1   4     3450.88     3297.82     67.71 o 
  -3   1   4     7044.33     7299.85    106.16 o 
  -1   1   4    24306.21    26948.86    307.47 o 
   1   1   4    14947.97    15257.85    236.43 o 
   3   1   4     7586.98     7895.37     83.09 o 
   5   1   4    15533.46    16962.46    348.47 o 
   7   1   4     5692.01     5886.00     92.84 o 
   9   1   4     2961.46     3058.28     57.27 o 
  11   1   4      319.72      251.88     17.55 o 
  13   1   4      264.79      249.91     13.56 o 
  15   1   4     1257.90     1290.25     40.21 o 
  17   1   4     1181.21     1075.13     39.42 o 
  19   1   4     1641.34     1278.66     52.95 o 
  21   1   4      139.95      145.10     17.91 o 
  23   1   4      538.77      564.30     33.78 o 
  25   1   4     3244.49     3577.57    121.67 o 
  27   1   4     2472.31     2854.37     80.85 o 
  29   1   4     1129.65     1242.52     66.23 o 
  31   1   4      824.47      966.49     59.39 o 
  33   1   4      691.54      748.51     52.80 o 
 -34   2   4      941.75      775.33     82.38 o 
 -32   2   4      556.19      504.36     63.67 o 
 -30   2   4      689.71      740.11     72.34 o 
 -28   2   4      337.24      351.21     46.73 o 
 -26   2   4      463.40      506.07     37.51 o 
 -24   2   4      602.16      635.26     39.16 o 
 -22   2   4      540.78      626.76     36.32 o 
 -20   2   4      834.87      841.61     39.47 o 
 -18   2   4       16.07       16.77      3.39 o 
 -16   2   4        6.89        7.09      2.43 o 
 -14   2   4      112.03       95.64      6.46 o 
 -12   2   4      549.44      485.94     22.44 o 
 -10   2   4     9090.65     9009.55    112.19 o 
  -8   2   4    12312.25    12612.76     92.92 o 
  -6   2   4     3562.40     3370.66     40.96 o 
  -4   2   4     3044.10     2801.61     45.70 o 
  -2   2   4     7129.85     6703.58    189.46 o 
   0   2   4     9706.55     9808.04     84.41 o 
   2   2   4     6759.11     7131.74     63.95 o 
   4   2   4     2160.85     2068.16     36.17 o 
   6   2   4     1132.72     1112.27     36.62 o 
   8   2   4      309.89      297.36     13.72 o 
  10   2   4      128.98      126.03     12.50 o 
  12   2   4      457.26      440.81     22.18 o 
  14   2   4      342.29      347.70     22.91 o 
  16   2   4     1845.58     1917.31     64.93 o 
  18   2   4     1052.33     1130.92     47.72 o 
  20   2   4        8.67        4.38      3.74 o 
  22   2   4      220.96      220.20     26.99 o 
  24   2   4     1147.42     1134.91     65.11 o 
  26   2   4     1218.61     1203.80    101.07 o 
  28   2   4      584.00      551.00     48.25 o 
  30   2   4      256.49      275.10     34.25 o 
  32   2   4      263.70      259.54     33.85 o 
 -31   3   4        7.39       11.28     15.07 o 
 -29   3   4       15.80       17.47      6.60 o 
 -27   3   4       81.87      102.39     43.14 o 
 -25   3   4      480.72      558.11     90.95 o 
 -23   3   4     1324.74     1504.99    138.36 o 
 -21   3   4     1893.59     2030.44    153.96 o 
 -19   3   4     2527.48     2470.06    101.51 o 
 -17   3   4     1066.73      968.80     65.38 o 
 -15   3   4       31.89       34.87      7.80 o 
 -13   3   4      404.05      412.12     27.92 o 
 -11   3   4     4177.10     4210.88     93.88 o 
  -9   3   4      590.06      571.52     31.54 o 
  -7   3   4      135.74      121.79     10.44 o 
  -5   3   4      351.11      324.23     13.74 o 
  -3   3   4      721.42      716.75     27.21 o 
  -1   3   4      703.54      704.77     30.43 o 
   1   3   4      120.16      112.17     10.12 o 
   3   3   4       57.69       63.93      7.76 o 
   5   3   4        7.83        7.13      2.57 o 
   7   3   4       33.85       39.08      7.56 o 
   9   3   4      951.44      878.88     33.18 o 
  11   3   4     1490.26     1431.55     47.90 o 
  13   3   4     4162.43     4237.86    155.46 o 
  15   3   4     6649.33     6536.28    128.64 o 
  17   3   4     2099.20     2032.30     78.21 o 
  19   3   4      304.66      295.84     35.46 o 
  21   3   4      178.99      193.98     29.42 o 
  23   3   4       43.65       44.42     13.52 o 
  25   3   4        0.89        2.74      7.69 o 
  27   3   4       66.06       41.46     12.43 o 
  29   3   4       93.69       52.11     18.35 o 
 -26   4   4        4.31       -3.63      6.43 o 
 -24   4   4        2.29      -33.91     29.29 o 
 -22   4   4       38.70       30.11     11.99 o 
 -20   4   4       95.31       78.06     18.00 o 
 -18   4   4      185.93      201.15     28.93 o 
 -16   4   4      630.76      603.91     73.00 o 
 -14   4   4      551.70      467.01     62.54 o 
 -12   4   4       83.07      119.93     20.98 o 
 -10   4   4      221.87      215.72     29.93 o 
  -8   4   4      463.23      492.96     35.75 o 
  -6   4   4      104.95      113.35     17.79 o 
  -4   4   4      116.77      123.16     18.25 o 
  -2   4   4      126.84      126.25     17.04 o 
   0   4   4      566.75      544.61     28.35 o 
   2   4   4      460.24      474.72     26.71 o 
   4   4   4        1.40        2.91      2.40 o 
   6   4   4       55.99       63.82      9.81 o 
   8   4   4      179.35      181.46     17.00 o 
  10   4   4      317.67      324.06     27.41 o 
  12   4   4      239.80      218.76     28.80 o 
  14   4   4       81.00       96.42     19.34 o 
  16   4   4        9.69        4.79     11.74 o 
  18   4   4       27.70       34.60     16.67 o 
  20   4   4      176.92      150.69     33.65 o 
  22   4   4       41.29       25.21     16.35 o 
 -15   5   4      151.24      170.15     41.30 o 
 -13   5   4      235.79      241.02     56.91 o 
 -11   5   4      118.57      105.81     31.37 o 
  -9   5   4       11.27       35.81     25.84 o 
  -7   5   4        2.44      -54.44     36.29 o 
  -5   5   4       85.26       48.62      6.31 o 
  -3   5   4       79.44       85.11     15.70 o 
  -1   5   4        7.48       11.51      2.91 o 
   1   5   4       17.12       17.24      5.01 o 
   3   5   4        8.79       11.36      9.21 o 
   5   5   4       17.92        4.38      8.02 o 
   7   5   4      114.40      106.68     22.90 o 
   9   5   4      243.62      229.46     34.94 o 
  11   5   4      421.53      447.05     59.90 o 
 -37   1   5        0.51        7.59     15.10 o 
 -35   1   5        0.75      -21.26     20.04 o 
 -33   1   5        8.76       26.48     25.97 o 
 -31   1   5       49.06       49.56     30.12 o 
 -29   1   5     1065.23     1065.66    114.14 o 
 -27   1   5     2178.27     2113.20    156.69 o 
 -25   1   5     3219.14     3406.37    186.13 o 
 -23   1   5     2442.27     2559.52     70.02 o 
 -21   1   5      836.89      920.23     44.15 o 
 -19   1   5     1660.04     1680.78     60.66 o 
 -17   1   5      708.67      641.26     29.62 o 
 -15   1   5      146.52      146.36     10.79 o 
 -13   1   5      133.08      141.38     10.08 o 
 -11   1   5      118.13       98.56      8.91 o 
  -9   1   5      769.66      752.47     19.10 o 
  -7   1   5     1820.53     1955.94     35.54 o 
  -5   1   5        1.35        1.66      2.02 o 
  -3   1   5      924.23     1073.60     36.00 o 
  -1   1   5     1910.09     2084.26     93.17 o 
   1   1   5      497.90      437.88     27.96 o 
   3   1   5      243.09      209.50     19.27 o 
   5   1   5     2207.49     2109.83    100.94 o 
   7   1   5     7499.75     7642.65     94.88 o 
   9   1   5     5401.29     5563.32     71.86 o 
  11   1   5     3673.70     3295.55    178.70 o 
  13   1   5     3823.15     3665.72    286.69 o 
  15   1   5     1985.01     1870.02     46.95 o 
  17   1   5      526.18      504.58     24.90 o 
  19   1   5      187.02      191.92     19.83 o 
  21   1   5      226.80      198.79     28.51 o 
  23   1   5       94.14       91.49     15.25 o 
  25   1   5      463.92      479.05     32.82 o 
  27   1   5      232.78      219.23     21.28 o 
  29   1   5      152.26      150.34     23.45 o 
  31   1   5        1.31       -4.37      2.91 o 
  33   1   5       94.70       71.81     16.49 o 
 -34   2   5      300.28      239.60     44.94 o 
 -32   2   5      235.69      248.37     69.99 o 
 -30   2   5      228.75      219.50     38.18 o 
 -28   2   5      297.09      247.02     41.29 o 
 -26   2   5      406.17      382.52     47.04 o 
 -24   2   5        6.30       14.14      9.28 o 
 -22   2   5      258.81      279.36     52.48 o 
 -20   2   5        5.00        1.44     10.90 o 
 -18   2   5      113.44       93.75     10.56 o 
 -16   2   5     1257.00     1232.14     37.55 o 
 -14   2   5     5163.85     5147.12    109.99 o 
 -12   2   5     3149.51     3149.19     51.25 o 
 -10   2   5     1992.13     1943.82     40.00 o 
  -8   2   5    12763.28    12377.92     83.58 o 
  -6   2   5    14892.82    14447.70    109.44 o 
  -4   2   5    10195.33    10006.55    208.10 o 
  -2   2   5    11313.65    11659.27    178.66 o 
   0   2   5     5388.81     5531.98     73.37 o 
   2   2   5      458.82      379.42     14.56 o 
   4   2   5       20.40       14.43      7.73 o 
   6   2   5       36.74       31.39      4.53 o 
   8   2   5      473.38      482.90     32.99 o 
  10   2   5       16.19       11.76      3.96 o 
  12   2   5      198.55      205.69     14.62 o 
  14   2   5       60.86       56.44      8.39 o 
  16   2   5       40.14       36.96      7.03 o 
  18   2   5     2507.38     2609.78     71.74 o 
  20   2   5     3901.41     4133.65    118.02 o 
  22   2   5     1324.44     1391.97     71.33 o 
  24   2   5     1492.91     1532.55    136.71 o 
  26   2   5     1154.36     1288.06     89.85 o 
  28   2   5      517.71      585.02     50.50 o 
  30   2   5      349.49      335.52     61.38 o 
 -31   3   5      235.72      226.76     69.34 o 
 -29   3   5      587.65      636.43    109.85 o 
 -27   3   5      562.03      555.41     95.98 o 
 -25   3   5      620.91      642.37     96.23 o 
 -23   3   5     1059.35     1165.24    123.83 o 
 -21   3   5     1235.31     1377.17    127.96 o 
 -19   3   5     1368.78     1501.30    101.58 o 
 -17   3   5     1238.41     1293.75     74.63 o 
 -15   3   5     2689.04     2585.81     69.47 o 
 -13   3   5     2042.86     2024.81     57.28 o 
 -11   3   5     1386.30     1425.62     54.71 o 
  -9   3   5     2228.74     2116.82     53.84 o 
  -7   3   5     2278.50     2133.97     41.83 o 
  -5   3   5     2077.85     1971.87     42.94 o 
  -3   3   5     2033.99     1970.35     53.32 o 
  -1   3   5     2172.48     2301.49     54.22 o 
   1   3   5     1774.45     1775.80     36.40 o 
   3   3   5     2069.09     2002.36     50.30 o 
   5   3   5     2579.70     2722.46     74.29 o 
   7   3   5     1840.00     1870.49     50.36 o 
   9   3   5     1460.69     1440.77     43.88 o 
  11   3   5     2326.90     2292.52    137.80 o 
  13   3   5     1599.49     1613.01    117.33 o 
  15   3   5      904.72      891.11     68.44 o 
  17   3   5     1190.57     1183.89     85.72 o 
  19   3   5      783.30      818.84    100.15 o 
  21   3   5      704.72      737.16     95.26 o 
  23   3   5      512.93      482.65     76.14 o 
  25   3   5      387.33      275.46     80.76 o 
  27   3   5      283.80      289.86     43.94 o 
 -24   4   5     1089.84     1182.33    139.15 o 
 -22   4   5     1263.76     1308.69     87.15 o 
 -20   4   5     1662.17     1784.06     98.76 o 
 -18   4   5     2344.44     2305.18    145.15 o 
 -16   4   5     1377.20     1428.51    113.39 o 
 -14   4   5      408.73      493.11     66.71 o 
 -12   4   5      642.78      744.16     52.70 o 
 -10   4   5      507.91      542.24     47.74 o 
  -8   4   5       42.53       71.70     20.34 o 
  -6   4   5       22.05       22.15      8.12 o 
  -4   4   5      125.10      108.15     16.10 o 
  -2   4   5      210.38      231.22     23.60 o 
   0   4   5      625.91      642.65     31.34 o 
   2   4   5     2446.84     2551.66     62.98 o 
   4   4   5     3969.34     4043.42     85.62 o 
   6   4   5     3859.37     3909.59    102.45 o 
   8   4   5     3991.41     4026.78    104.53 o 
  10   4   5     2839.50     2844.04     88.21 o 
  12   4   5     2071.85     2199.26    100.35 o 
  14   4   5     2121.00     2136.96    100.73 o 
  16   4   5      770.83      813.95     62.36 o 
  18   4   5       82.25      108.32     42.89 o 
  20   4   5       49.70       55.52     19.44 o 
 -13   5   5     1029.79     1049.49    113.83 o 
 -11   5   5     1007.97     1084.70    116.66 o 
  -9   5   5     1373.39     1442.30    133.39 o 
  -7   5   5     1860.70     1700.24    119.18 o 
  -5   5   5     1549.60     1640.45    107.83 o 
  -3   5   5      799.60      850.99     68.03 o 
  -1   5   5      554.57      631.11     55.90 o 
   1   5   5      738.79      771.40     62.83 o 
   3   5   5      521.85      557.12     55.21 o 
   5   5   5      196.65      181.81     27.72 o 
   7   5   5       29.79       20.93      7.99 o 
   9   5   5       10.40        3.15      5.92 o 
 -36   0   6     1105.63     1115.97    126.05 o 
 -34   0   6     1789.36     1801.52    158.21 o 
 -32   0   6     1429.30     1414.40    132.46 o 
 -30   0   6     2109.10     2019.56    151.70 o 
 -28   0   6     3266.65     2891.30    174.50 o 
 -26   0   6     1774.39     1682.25    126.24 o 
 -24   0   6     4062.93     4087.32    187.35 o 
 -22   0   6     2058.45     1979.48    123.88 o 
 -20   0   6     2465.29     2363.03    131.94 o 
 -18   0   6     4004.34     4139.89    160.05 o 
 -16   0   6      626.08      655.25     32.83 o 
 -14   0   6      810.51      806.69     46.98 o 
 -12   0   6       59.42       59.84      9.58 o 
 -10   0   6     4205.54     4461.08     66.80 o 
  -8   0   6     2082.18     2128.42     66.75 o 
  -6   0   6      355.06      439.93     15.43 o 
  -4   0   6     1699.14     1607.20     34.17 o 
  -2   0   6     9544.56     9888.27    138.66 o 
   0   0   6    17166.31    17000.48    133.75 o 
   2   0   6    14561.27    14904.75    105.19 o 
   4   0   6    19043.80    19574.18    138.87 o 
   6   0   6    24263.72    24690.33    335.44 o 
   8   0   6    23537.59    24382.21    344.83 o 
  10   0   6     7320.09     6902.25    186.06 o 
  12   0   6     2481.44     2275.07     72.49 o 
  14   0   6     1760.04     1604.33     94.52 o 
  16   0   6      466.53      421.39     48.80 o 
  18   0   6       42.90       38.99     13.29 o 
  20   0   6      196.68      151.97     30.88 o 
  22   0   6       24.79       16.27      7.86 o 
  24   0   6      175.68      165.70     31.94 o 
  26   0   6      426.45      407.83     52.85 o 
  28   0   6      387.94      358.78     50.66 o 
  30   0   6      471.96      440.82     46.89 o 
  32   0   6     1203.39     1202.75    142.49 o 
 -35   1   6      519.04      463.59     57.24 o 
 -33   1   6      385.20      313.87     45.77 o 
 -31   1   6      438.39      451.78     52.20 o 
 -29   1   6      250.84      262.12     37.99 o 
 -27   1   6      485.88      541.11     79.00 o 
 -25   1   6       44.61       23.30     11.27 o 
 -23   1   6      224.59      266.26     49.80 o 
 -21   1   6     4462.05     4762.05    117.51 o 
 -19   1   6     2714.43     2714.31     74.75 o 
 -17   1   6     3950.38     3967.16    133.34 o 
 -15   1   6     4924.35     4922.33    162.56 o 
 -13   1   6     7109.35     7051.83     84.23 o 
 -11   1   6    12295.55    12468.19     98.25 o 
  -9   1   6     8848.42     9021.06     71.91 o 
  -7   1   6     9520.21     9540.09     69.39 o 
  -5   1   6     2447.44     2291.44     41.92 o 
  -3   1   6     2137.84     1971.80     34.68 o 
  -1   1   6     3200.55     3182.07     52.75 o 
   1   1   6      495.73      600.34     50.41 o 
   3   1   6      425.02      399.19     31.75 o 
   5   1   6     3354.13     3547.66     57.96 o 
   7   1   6     2864.73     3035.12     88.54 o 
   9   1   6      675.24      712.43     21.86 o 
  11   1   6     1564.94     1500.54     52.30 o 
  13   1   6     2368.73     2345.41     69.12 o 
  15   1   6     3121.27     3129.24    116.64 o 
  17   1   6     2961.81     2721.78    100.53 o 
  19   1   6     2807.25     2544.23    171.18 o 
  21   1   6     1567.33     1527.11     78.02 o 
  23   1   6      921.73     1046.09     57.40 o 
  25   1   6     1789.24     1969.95     70.32 o 
  27   1   6      983.40      936.82     48.74 o 
  29   1   6      290.79      308.79     40.97 o 
  31   1   6      322.94      292.02     43.58 o 
 -34   2   6      131.62      109.59     28.98 o 
 -32   2   6      107.06      123.93     30.55 o 
 -30   2   6      312.68      317.47     48.40 o 
 -28   2   6      369.24      366.22     49.85 o 
 -26   2   6       26.81       37.24      8.68 o 
 -24   2   6      102.37      121.69     36.22 o 
 -22   2   6      656.16      704.33     86.84 o 
 -20   2   6     3200.25     3169.97    176.41 o 
 -18   2   6     2588.08     2565.72     67.29 o 
 -16   2   6      667.77      626.79     30.06 o 
 -14   2   6     1558.19     1520.49     38.16 o 
 -12   2   6     1756.79     1696.36     39.56 o 
 -10   2   6     3738.06     3626.86     54.49 o 
  -8   2   6     6470.31     6597.86     66.01 o 
  -6   2   6     3714.35     3812.46     77.30 o 
  -4   2   6     2412.99     2287.30     80.11 o 
  -2   2   6      914.06      904.57     43.16 o 
   0   2   6      180.95      156.22     16.42 o 
   2   2   6      223.90      257.22     19.34 o 
   4   2   6      720.93      781.71     40.21 o 
   6   2   6      845.47      860.50     45.23 o 
   8   2   6      173.68      175.18     20.53 o 
  10   2   6       12.10       24.63      8.76 o 
  12   2   6      415.01      388.37     19.30 o 
  14   2   6     1488.81     1408.03     43.57 o 
  16   2   6     2915.61     2917.67     68.91 o 
  18   2   6     3282.43     3493.73     91.23 o 
  20   2   6      957.87     1037.17     46.90 o 
  22   2   6      428.11      458.27     40.95 o 
  24   2   6      661.52      706.34     53.29 o 
  26   2   6      493.49      491.30     45.90 o 
  28   2   6      293.15      261.21     41.78 o 
 -29   3   6      679.01      769.93    115.04 o 
 -27   3   6      730.67      733.78    109.44 o 
 -25   3   6      630.20      737.57    103.44 o 
 -23   3   6      469.24      468.67     77.83 o 
 -21   3   6      287.53      325.17     62.42 o 
 -19   3   6      511.40      463.20     46.17 o 
 -17   3   6      153.15      148.12     25.30 o 
 -15   3   6     1646.57     1565.43     50.79 o 
 -13   3   6     3718.19     3659.20     74.25 o 
 -11   3   6      316.63      304.58     23.21 o 
  -9   3   6        5.76        2.66      2.44 o 
  -7   3   6        6.84       13.08      3.56 o 
  -5   3   6      429.28      445.51     24.24 o 
  -3   3   6      814.91      749.48     39.58 o 
  -1   3   6     1412.54     1390.15     43.02 o 
   1   3   6     2512.83     2423.73     70.66 o 
   3   3   6     3598.45     3577.09     90.20 o 
   5   3   6     3497.98     3488.15     66.12 o 
   7   3   6     2456.77     2443.44     56.29 o 
   9   3   6      997.52      970.18     53.39 o 
  11   3   6       35.79       38.27     15.18 o 
  13   3   6       60.82       61.89     35.74 o 
  15   3   6      612.49      514.32     52.03 o 
  17   3   6      231.19      192.36     45.31 o 
  19   3   6      259.88      226.56     51.40 o 
  21   3   6      322.62      323.58     59.09 o 
  23   3   6      118.21      102.89     37.16 o 
  25   3   6       42.39       24.25     14.75 o 
 -22   4   6       15.20       26.54     16.05 o 
 -20   4   6       49.52       18.06     14.66 o 
 -18   4   6       69.47       50.48     20.53 o 
 -16   4   6        1.33       -7.26     11.70 o 
 -14   4   6        2.24       -8.58     14.82 o 
 -12   4   6       92.46       87.77     18.13 o 
 -10   4   6      195.52      159.14     19.37 o 
  -8   4   6      363.29      302.00     27.69 o 
  -6   4   6      282.37      254.39     25.96 o 
  -4   4   6       42.18       32.48      7.18 o 
  -2   4   6       87.54       81.90     12.78 o 
   0   4   6      283.67      303.94     25.74 o 
   2   4   6      105.74      113.58     15.33 o 
   4   4   6      185.79      193.97     20.77 o 
   6   4   6      183.00      188.31     23.21 o 
   8   4   6      243.51      238.29     26.01 o 
  10   4   6      535.26      564.61     40.24 o 
  12   4   6      159.27      166.04     22.01 o 
  14   4   6       36.96       29.42      9.49 o 
  16   4   6      211.40      197.76     30.39 o 
  18   4   6      173.11      160.71     37.28 o 
  -7   5   6       38.30       59.46     15.82 o 
  -5   5   6      159.55      128.17     24.55 o 
  -3   5   6      369.53      348.76     40.92 o 
  -1   5   6      362.32      395.61     38.36 o 
   1   5   6      406.82      384.08     38.39 o 
   3   5   6      314.01      302.00     35.46 o 
 -35   1   7      303.44      277.10     43.84 o 
 -33   1   7      342.53      318.64     45.84 o 
 -31   1   7      455.66      445.64     51.65 o 
 -29   1   7      333.69      323.76     42.27 o 
 -27   1   7      336.73      320.86     33.25 o 
 -25   1   7      455.01      417.95     36.82 o 
 -23   1   7     1080.64     1060.14     59.22 o 
 -21   1   7        8.30        9.10      3.95 o 
 -19   1   7      592.03      602.43     29.17 o 
 -17   1   7      266.91      242.04     14.96 o 
 -15   1   7      359.90      342.92     18.53 o 
 -13   1   7      696.66      691.19     22.28 o 
 -11   1   7       72.97       68.17      7.58 o 
  -9   1   7     1444.78     1484.83     30.24 o 
  -7   1   7     1355.43     1423.01     35.52 o 
  -5   1   7     2162.68     2002.07     33.37 o 
  -3   1   7     5732.16     5414.66     74.91 o 
  -1   1   7     8973.47     9585.87    148.89 o 
   1   1   7     9409.08    10317.06    226.41 o 
   3   1   7     4358.07     4569.40    394.39 o 
   5   1   7      889.59      807.64     26.94 o 
   7   1   7       52.92       57.96      7.86 o 
   9   1   7       21.17       29.13      7.43 o 
  11   1   7        4.21        1.82      4.06 o 
  13   1   7      161.11      162.52     15.34 o 
  15   1   7      313.73      295.51     32.47 o 
  17   1   7      152.73      123.91     21.13 o 
  19   1   7       57.42       49.23     10.91 o 
  21   1   7        0.87       -9.27      7.79 o 
  23   1   7      160.26      152.62     18.34 o 
  25   1   7      328.79      336.68     29.31 o 
  27   1   7      258.32      299.35     28.29 o 
  29   1   7      108.57      139.28     23.46 o 
 -32   2   7       11.90       28.45     18.82 o 
 -30   2   7        7.03       17.70     16.86 o 
 -28   2   7      156.71      153.26     49.10 o 
 -26   2   7      492.67      518.84     84.64 o 
 -24   2   7      920.44      990.71    110.06 o 
 -22   2   7     2398.36     2415.93    164.03 o 
 -20   2   7     4320.21     4478.76    153.44 o 
 -18   2   7     1804.94     1985.21     59.00 o 
 -16   2   7     2271.23     2264.23     55.07 o 
 -14   2   7     3969.25     3955.65     65.43 o 
 -12   2   7     3674.97     3635.95     61.98 o 
 -10   2   7     1685.66     1662.55     41.66 o 
  -8   2   7      917.75      901.99     27.79 o 
  -6   2   7      481.31      499.59     20.26 o 
  -4   2   7       22.18       23.69      4.81 o 
  -2   2   7      404.86      421.12     24.12 o 
   0   2   7      200.41      230.66     21.02 o 
   2   2   7        5.94        8.89      3.12 o 
   4   2   7      114.81       90.04     14.11 o 
   6   2   7      286.26      294.88     27.41 o 
   8   2   7      107.33       93.81     15.70 o 
  10   2   7      845.84      872.59     49.52 o 
  12   2   7     4302.84     4013.38     85.14 o 
  14   2   7     3869.30     3970.76    105.72 o 
  16   2   7     1729.61     1892.92     74.12 o 
  18   2   7     2111.46     2246.52     87.07 o 
  20   2   7     2496.63     2641.92    104.96 o 
  22   2   7      963.63     1092.32     84.19 o 
  24   2   7      493.15      565.93     61.26 o 
  26   2   7      193.39      186.00     34.55 o 
 -27   3   7      724.26      705.34    107.24 o 
 -25   3   7      576.17      652.12     99.67 o 
 -23   3   7      755.90      725.12    100.43 o 
 -21   3   7      752.47      736.29     95.61 o 
 -19   3   7      768.06      775.34     62.29 o 
 -17   3   7      967.15      985.89     56.18 o 
 -15   3   7     1371.50     1372.57     46.25 o 
 -13   3   7     1333.19     1294.58     49.18 o 
 -11   3   7      731.97      726.75     34.03 o 
  -9   3   7     1342.70     1328.78     46.53 o 
  -7   3   7     1450.29     1432.00     42.17 o 
  -5   3   7     1438.18     1453.50     47.11 o 
  -3   3   7     1886.97     1940.46     66.03 o 
  -1   3   7     1787.53     1854.98     65.61 o 
   1   3   7     1641.16     1699.34     70.16 o 
   3   3   7     1625.63     1653.26     71.22 o 
   5   3   7     1951.34     1958.71     78.22 o 
   7   3   7     1303.46     1224.36     62.23 o 
   9   3   7      948.38      903.61     54.22 o 
  11   3   7     1494.34     1431.11     84.32 o 
  13   3   7     1014.59      963.45     71.09 o 
  15   3   7      341.98      294.16     40.21 o 
  17   3   7      486.13      470.73     75.10 o 
  19   3   7      553.98      555.62     83.31 o 
  21   3   7      341.80      312.63     61.39 o 
  23   3   7      293.13      267.24     58.90 o 
 -20   4   7        5.96        5.99     11.77 o 
 -18   4   7      147.81      152.27     40.96 o 
 -16   4   7      641.31      634.01     79.51 o 
 -14   4   7      324.30      367.91     60.82 o 
 -12   4   7      258.19      296.22     40.04 o 
 -10   4   7      690.15      650.82     37.06 o 
  -8   4   7     1258.76     1213.31     51.02 o 
  -6   4   7     2108.46     1992.09     65.67 o 
  -4   4   7     2475.36     2374.34     81.66 o 
  -2   4   7     2090.88     2230.12     72.12 o 
   0   4   7     1917.07     2074.68     70.21 o 
   2   4   7     2317.84     2442.84     77.02 o 
   4   4   7     2035.43     2187.92     74.20 o 
   6   4   7     1229.56     1231.40     61.42 o 
   8   4   7     1299.76     1294.75     63.63 o 
  10   4   7      757.76      766.25     49.28 o 
  12   4   7       46.42       53.59     13.43 o 
  14   4   7       10.93       19.48     13.00 o 
  16   4   7       36.34       34.84     14.21 o 
 -34   0   8     1143.20     1068.27    123.66 o 
 -32   0   8     1338.43     1393.60    137.74 o 
 -30   0   8     1925.57     1876.04    153.10 o 
 -28   0   8      823.66      774.03     93.83 o 
 -26   0   8       86.11       88.49     29.22 o 
 -24   0   8       39.53       44.29     22.19 o 
 -22   0   8      452.34      491.38     62.11 o 
 -20   0   8       52.82       74.71     17.70 o 
 -18   0   8      593.19      491.78     43.05 o 
 -16   0   8     1157.91     1167.36     50.54 o 
 -14   0   8     1720.90     1635.62     82.30 o 
 -12   0   8     3679.49     3535.67    123.39 o 
 -10   0   8     9646.81     9800.55    204.49 o 
  -8   0   8    19904.21    20080.26    237.24 o 
  -6   0   8    10479.55    11184.44     97.01 o 
  -4   0   8     9813.83    10420.50    186.59 o 
  -2   0   8     8176.52     6828.18   1899.61 o 
   0   0   8     3455.23     4066.85    158.34 o 
   2   0   8     3507.95     4008.52     91.09 o 
   4   0   8     3655.89     3744.66    130.59 o 
   6   0   8     1704.44     1673.67     52.21 o 
   8   0   8      191.08      197.77     14.95 o 
  10   0   8       51.30       58.86     19.82 o 
  12   0   8       23.03       29.91     14.34 o 
  14   0   8       88.93       99.03     26.37 o 
  16   0   8      513.64      444.41     57.36 o 
  18   0   8      849.02      710.02     74.12 o 
  20   0   8      311.96      374.18     55.36 o 
  22   0   8      401.11      501.31     67.98 o 
  24   0   8     1661.22     1762.35    125.67 o 
  26   0   8     1895.42     1810.26    130.79 o 
  28   0   8     1185.85     1241.24    109.49 o 
 -33   1   8      284.62      272.12     35.12 o 
 -31   1   8      654.33      622.84     51.66 o 
 -29   1   8     1159.23     1134.54     66.99 o 
 -27   1   8     1065.24     1035.18     60.52 o 
 -25   1   8      697.21      705.61     47.53 o 
 -23   1   8      613.67      636.57     53.11 o 
 -21   1   8     3648.17     3768.54     78.21 o 
 -19   1   8     5110.04     5332.58     90.36 o 
 -17   1   8     2751.62     2845.21     73.65 o 
 -15   1   8     2257.73     2241.87     60.85 o 
 -13   1   8     1116.55     1049.36     45.39 o 
 -11   1   8     2825.95     2860.47     94.05 o 
  -9   1   8     2410.87     2524.48     48.39 o 
  -7   1   8      994.84     1054.77     27.79 o 
  -5   1   8      783.81      753.53     21.37 o 
  -3   1   8      381.64      392.82     14.82 o 
  -1   1   8      871.30      882.28     40.02 o 
   1   1   8      281.49      290.80     21.53 o 
   3   1   8      997.18     1018.58     85.13 o 
   5   1   8     5485.21     5493.22    223.80 o 
   7   1   8     6340.90     6418.85     86.76 o 
   9   1   8     3050.10     3252.89     70.58 o 
  11   1   8     2524.75     2603.22     72.20 o 
  13   1   8     3400.92     3315.41     86.85 o 
  15   1   8     3097.24     2874.16    109.95 o 
  17   1   8     1990.11     1821.84     89.58 o 
  19   1   8      747.39      697.48     44.67 o 
  21   1   8      174.47      180.23     21.39 o 
  23   1   8       83.93      119.58     20.91 o 
  25   1   8      160.27      183.16     26.78 o 
  27   1   8       70.07       41.64      9.86 o 
 -30   2   8      282.21      290.06     43.31 o 
 -28   2   8      926.61      939.53    118.57 o 
 -26   2   8      803.76      940.04    113.95 o 
 -24   2   8      497.29      560.88     81.82 o 
 -22   2   8      790.52      833.00     63.60 o 
 -20   2   8     2231.89     2251.84    102.64 o 
 -18   2   8     3064.37     3199.35     70.30 o 
 -16   2   8      764.93      819.53     34.98 o 
 -14   2   8      382.36      400.25     18.77 o 
 -12   2   8      456.47      466.17     20.43 o 
 -10   2   8      108.25      100.52      8.23 o 
  -8   2   8      185.29      202.60     16.21 o 
  -6   2   8      212.26      202.39     16.14 o 
  -4   2   8      693.93      631.87     26.51 o 
  -2   2   8     1187.95     1183.54     38.47 o 
   0   2   8      310.22      338.57     26.91 o 
   2   2   8      205.52      185.34     18.25 o 
   4   2   8     1227.28     1231.96     49.18 o 
   6   2   8     3562.26     3605.56     99.40 o 
   8   2   8     2836.45     2702.15     95.12 o 
  10   2   8      792.60      786.29     48.66 o 
  12   2   8      640.66      605.13     44.08 o 
  14   2   8     1085.16     1029.78    144.14 o 
  16   2   8     1059.05     1035.13    139.32 o 
  18   2   8      835.49      906.40    132.25 o 
  20   2   8      394.01      415.13     51.16 o 
  22   2   8      132.15      132.48     30.45 o 
  24   2   8       52.09       72.03     26.73 o 
 -27   3   8        1.38       -6.57      4.38 o 
 -25   3   8       17.13       12.20     11.03 o 
 -23   3   8       37.35       32.00     24.01 o 
 -21   3   8       53.32       63.78     25.99 o 
 -19   3   8       54.42       50.08     17.26 o 
 -17   3   8       24.82       10.77      9.60 o 
 -15   3   8       44.66       36.55      6.62 o 
 -13   3   8        1.49        6.58      3.48 o 
 -11   3   8      117.10      115.97     14.15 o 
  -9   3   8      649.38      624.92     33.00 o 
  -7   3   8     1647.26     1640.57     53.97 o 
  -5   3   8     4082.85     4186.16     77.42 o 
  -3   3   8     3756.16     3818.75     96.33 o 
  -1   3   8     1502.88     1558.86     70.48 o 
   1   3   8      678.48      692.21     40.83 o 
   3   3   8      242.09      240.63     28.78 o 
   5   3   8       15.05       10.85      7.82 o 
   7   3   8       34.17       20.44      8.24 o 
   9   3   8      135.24      131.16     20.43 o 
  11   3   8      860.95      739.24     61.28 o 
  13   3   8     1446.46     1274.78     83.61 o 
  15   3   8      147.32      155.00     24.99 o 
  17   3   8       74.65       56.39     20.66 o 
  19   3   8      131.27      137.03     32.19 o 
 -18   4   8      327.07      306.76     57.81 o 
 -16   4   8       20.21       -1.64      9.35 o 
 -14   4   8       20.95        3.91      4.92 o 
 -12   4   8       19.85       -1.94      6.66 o 
 -10   4   8      108.00       82.18     14.20 o 
  -8   4   8      247.86      194.63     21.34 o 
  -6   4   8      103.20       73.80     11.79 o 
  -4   4   8       50.58       49.34      9.95 o 
  -2   4   8      110.55      110.66     15.17 o 
   0   4   8      232.33      216.93     22.48 o 
   2   4   8       98.78       79.21     12.14 o 
   4   4   8        0.01       -5.80      5.26 o 
   6   4   8      118.53      123.76     19.75 o 
   8   4   8      258.28      257.43     29.07 o 
  10   4   8        9.24        9.77      5.89 o 
  12   4   8        1.16        7.82      8.58 o 
 -31   1   9        0.65        6.79     14.83 o 
 -29   1   9       12.23        2.34      4.11 o 
 -27   1   9      112.99       90.55     27.28 o 
 -25   1   9      223.37      203.39     32.34 o 
 -23   1   9       28.11       31.64     10.99 o 
 -21   1   9      379.32      390.46     25.74 o 
 -19   1   9       96.10      108.87     14.46 o 
 -17   1   9      551.03      556.91     32.68 o 
 -15   1   9     1410.43     1453.17     49.22 o 
 -13   1   9      984.45      975.07     36.08 o 
 -11   1   9     1070.83     1107.14     37.66 o 
  -9   1   9     2599.16     2710.24     53.21 o 
  -7   1   9     2809.67     2869.59     57.36 o 
  -5   1   9     1785.20     1839.20     49.42 o 
  -3   1   9     1294.19     1276.79     36.58 o 
  -1   1   9      104.70      124.38     11.44 o 
   1   1   9        3.64       -1.88      2.12 o 
   3   1   9       72.67       76.38     11.18 o 
   5   1   9       13.62       16.75      4.53 o 
   7   1   9      896.27      917.86     53.02 o 
   9   1   9      945.62      884.08     61.84 o 
  11   1   9       70.94       75.02     22.74 o 
  13   1   9        2.44       11.11      6.98 o 
  15   1   9       52.83       45.74     13.01 o 
  17   1   9      679.08      540.90     50.33 o 
  19   1   9     1018.98      814.53     63.25 o 
  21   1   9      655.19      671.66     51.12 o 
  23   1   9      646.90      605.13     50.39 o 
 -28   2   9      804.97      879.91    119.02 o 
 -26   2   9     1244.74     1312.81    135.01 o 
 -24   2   9     1443.80     1486.90    137.70 o 
 -22   2   9     1312.71     1399.38     84.99 o 
 -20   2   9     1599.31     1659.51     65.89 o 
 -18   2   9     1393.64     1400.72     49.36 o 
 -16   2   9      360.20      365.70     24.66 o 
 -14   2   9        4.38        3.30      4.71 o 
 -12   2   9      154.20      146.09     14.64 o 
 -10   2   9       45.33       40.15      7.98 o 
  -8   2   9        4.50        2.00      1.67 o 
  -6   2   9       20.68       20.39      5.20 o 
  -4   2   9       58.43       60.38      8.85 o 
  -2   2   9      838.72      871.48     34.97 o 
   0   2   9     2549.81     2651.31     68.53 o 
   2   2   9     2821.40     3119.28     96.31 o 
   4   2   9     4231.29     4348.52     98.03 o 
   6   2   9     4292.26     4223.87    110.88 o 
   8   2   9     2358.38     2257.51     82.96 o 
  10   2   9     1138.63     1245.17     63.40 o 
  12   2   9      949.59      912.97     56.05 o 
  14   2   9      642.03      600.76     98.92 o 
  16   2   9      177.26      226.28     36.22 o 
  18   2   9       67.13      100.90     24.77 o 
  20   2   9        5.13        2.63      8.35 o 
  22   2   9       21.53       20.59      5.07 o 
 -23   3   9      432.94      361.15     70.51 o 
 -21   3   9      400.49      307.46     67.36 o 
 -19   3   9      343.15      326.17     44.91 o 
 -17   3   9      563.28      535.95     39.12 o 
 -15   3   9      899.66      950.83     58.80 o 
 -13   3   9      985.44      971.02     46.28 o 
 -11   3   9      787.90      783.01     38.11 o 
  -9   3   9     1039.32      986.57     42.52 o 
  -7   3   9     1261.24     1157.12     47.04 o 
  -5   3   9      988.85      940.85     42.88 o 
  -3   3   9     1215.00     1225.45     53.67 o 
  -1   3   9     1233.33     1276.55     56.67 o 
   1   3   9     1092.50     1108.97     53.32 o 
   3   3   9      900.00      957.07     57.10 o 
   5   3   9      770.74      822.79     54.56 o 
   7   3   9      577.57      581.24     45.48 o 
   9   3   9      400.04      368.63     35.53 o 
  11   3   9      671.73      646.94     43.76 o 
  13   3   9      559.60      556.36     55.99 o 
  15   3   9      208.04      157.86     25.25 o 
  17   3   9      238.44      171.60     57.05 o 
 -14   4   9     1901.29     1852.71    106.04 o 
 -12   4   9     2214.31     2392.73    103.90 o 
 -10   4   9     2062.84     2009.44     68.64 o 
  -8   4   9     1540.65     1559.53     72.57 o 
  -6   4   9     1412.80     1499.06     71.08 o 
  -4   4   9     1221.47     1154.52     49.62 o 
  -2   4   9      545.95      536.60     37.65 o 
   0   4   9      141.61      154.54     19.72 o 
   2   4   9       66.21       89.34     15.39 o 
   4   4   9       17.62       13.73      6.90 o 
   6   4   9       23.34       18.83     10.31 o 
 -30   0  10      599.39      613.55     84.77 o 
 -28   0  10     1152.47     1093.55     95.91 o 
 -26   0  10       74.37       80.76     19.84 o 
 -24   0  10        7.76       12.95     12.32 o 
 -22   0  10      836.97      812.85     66.17 o 
 -20   0  10     2097.26     2179.23    103.65 o 
 -18   0  10     3074.23     3172.87    120.40 o 
 -16   0  10     5684.94     5730.63    157.42 o 
 -14   0  10     5314.74     5493.53    148.47 o 
 -12   0  10     5084.00     5061.57    138.20 o 
 -10   0  10     4349.91     4536.30    128.90 o 
  -8   0  10     3773.13     3823.46    114.95 o 
  -6   0  10     2619.71     2830.79    107.80 o 
  -4   0  10     1898.61     2164.65     70.68 o 
  -2   0  10      750.02      856.45     44.28 o 
   0   0  10      915.35     1007.23     50.63 o 
   2   0  10     1231.61     1478.87    110.36 o 
   4   0  10      119.18      142.89     33.12 o 
   6   0  10      843.53      925.84     89.22 o 
   8   0  10      562.04      635.80     74.67 o 
  10   0  10      941.88      976.33     93.29 o 
  12   0  10     1897.78     1966.78    134.64 o 
  14   0  10     2171.49     2058.91    141.22 o 
  16   0  10     3147.13     2732.38    169.25 o 
  18   0  10     3617.77     2968.30    176.64 o 
  20   0  10     1866.64     1709.48    137.14 o 
  22   0  10      764.15      932.28    102.18 o 
 -29   1  10     1402.76     1400.67    142.11 o 
 -27   1  10     1187.15     1240.62    130.96 o 
 -25   1  10      623.48      655.96     88.81 o 
 -23   1  10      256.11      277.00     33.97 o 
 -21   1  10      287.39      300.25     33.79 o 
 -19   1  10      763.64      679.89     49.72 o 
 -17   1  10      671.49      621.52     37.03 o 
 -15   1  10      474.62      444.72     29.68 o 
 -13   1  10      211.42      222.42     18.23 o 
 -11   1  10      285.63      281.23     19.82 o 
  -9   1  10     1024.72     1041.76     46.13 o 
  -7   1  10     1294.27     1405.69     53.98 o 
  -5   1  10     2870.32     3154.35     80.66 o 
  -3   1  10     3568.12     3830.74     74.49 o 
  -1   1  10     2467.29     2627.46     78.01 o 
   1   1  10     1505.67     1498.34     56.07 o 
   3   1  10     1406.37     1500.67     53.98 o 
   5   1  10     3315.51     3297.40     79.97 o 
   7   1  10     3362.41     3423.63     87.82 o 
   9   1  10     1447.39     1560.86     75.81 o 
  11   1  10      465.39      490.14     67.02 o 
  13   1  10      207.37      201.03     42.79 o 
  15   1  10      242.68      194.94     42.55 o 
  17   1  10      262.66      196.76     42.91 o 
  19   1  10      126.53      130.47     36.20 o 
  21   1  10       41.58       32.78     17.65 o 
 -26   2  10      402.86      377.41     73.04 o 
 -24   2  10      266.21      312.73     65.54 o 
 -22   2  10      191.89      215.32     38.97 o 
 -20   2  10      262.94      279.59     27.04 o 
 -18   2  10      394.88      379.09     31.25 o 
 -16   2  10      141.70      133.37     15.23 o 
 -14   2  10       54.94       55.52      9.74 o 
 -12   2  10      180.40      175.89     19.58 o 
 -10   2  10       82.02       85.99     12.06 o 
  -8   2  10      184.99      193.96     18.38 o 
  -6   2  10      809.38      804.52     36.78 o 
  -4   2  10     1376.16     1341.30     47.74 o 
  -2   2  10     2166.46     2167.65     66.68 o 
   0   2  10     1917.43     1963.57     57.42 o 
   2   2  10     1250.55     1265.87     46.31 o 
   4   2  10     1122.16     1147.36     53.20 o 
   6   2  10     1376.72     1407.19     59.03 o 
   8   2  10     1130.77     1043.14     58.44 o 
  10   2  10      197.79      168.89     22.97 o 
  12   2  10       17.67        3.43      6.19 o 
  14   2  10       37.00       24.41     11.66 o 
  16   2  10       14.53       25.62     14.17 o 
  18   2  10        5.38        3.44      7.66 o 
 -21   3  10      530.93      558.22     59.84 o 
 -19   3  10      803.98      645.90     81.11 o 
 -17   3  10      699.90      738.48     72.64 o 
 -15   3  10     1020.70      962.07     62.14 o 
 -13   3  10     1165.47     1045.56    100.09 o 
 -11   3  10      782.89      702.25     36.97 o 
  -9   3  10      147.34      149.10     17.45 o 
  -7   3  10        2.63       -1.24      2.66 o 
  -5   3  10       17.19       10.45      4.16 o 
  -3   3  10       38.56       14.75      5.86 o 
  -1   3  10       83.55       84.95     12.64 o 
   1   3  10      324.59      301.37     28.67 o 
   3   3  10      182.30      185.70     26.35 o 
   5   3  10       36.84       21.81     10.23 o 
   7   3  10        8.13        9.51      6.22 o 
   9   3  10        2.74        1.32      7.38 o 
  11   3  10       88.59       72.17     19.88 o 
  13   3  10      190.48      192.61     26.41 o 
 -25   1  11      159.77      162.76     46.41 o 
 -23   1  11      418.60      326.94     49.76 o 
 -21   1  11      960.14      897.26     61.27 o 
 -19   1  11     1161.62     1228.58     68.81 o 
 -17   1  11     1358.34     1423.25     72.79 o 
 -15   1  11     1391.77     1370.32     69.20 o 
 -13   1  11      414.35      399.39     36.12 o 
 -11   1  11       27.39       26.82     10.24 o 
  -9   1  11       11.66       -3.35      5.92 o 
  -7   1  11      260.86      289.14     25.86 o 
  -5   1  11      394.71      434.10     31.14 o 
  -3   1  11       30.66       31.20      6.36 o 
  -1   1  11       52.06       39.31      7.67 o 
   1   1  11      268.45      262.24     21.06 o 
   3   1  11        6.36        5.61      4.07 o 
   5   1  11      543.80      557.67     40.26 o 
   7   1  11      623.23      700.40     77.76 o 
   9   1  11      653.40      688.29     79.81 o 
  11   1  11     1018.89      957.25     96.60 o 
  13   1  11      673.31      597.51     79.08 o 
  15   1  11      313.03      318.05     57.77 o 
  17   1  11      451.69      385.72     63.94 o 
 -22   2  11       32.01       26.35     15.32 o 
 -20   2  11       15.16       18.93      9.67 o 
 -18   2  11       17.25       11.05     10.44 o 
 -16   2  11      226.07      201.05     19.59 o 
 -14   2  11      197.35      204.28     29.26 o 
 -12   2  11      105.19      115.35     19.99 o 
 -10   2  11      238.59      265.81     21.96 o 
  -8   2  11      809.31      774.89     37.80 o 
  -6   2  11     1701.94     1601.05     65.22 o 
  -4   2  11     2246.79     2282.42     64.78 o 
  -2   2  11     2187.93     2178.98     63.26 o 
   0   2  11     2271.23     2159.55     62.62 o 
   2   2  11     1771.43     1860.39     74.14 o 
   4   2  11     1036.82     1046.19     48.97 o 
   6   2  11      414.19      385.23     29.56 o 
   8   2  11      104.59       94.91     18.16 o 
  10   2  11       17.03       26.21     12.52 o 
  12   2  11       62.99       23.50     23.60 o 
  14   2  11      221.25      157.59     30.94 o 
 -15   3  11      590.41      578.50     64.52 o 
 -13   3  11      706.44      744.01     43.47 o 
 -11   3  11      658.20      576.07     47.56 o 
  -9   3  11      654.42      596.55     45.71 o 
  -7   3  11      688.98      664.49     41.85 o 
  -5   3  11      491.57      421.25     33.74 o 
  -3   3  11      392.73      355.61     27.02 o 
  -1   3  11      418.39      442.61     32.01 o 
   1   3  11      443.74      439.68     32.13 o 
   3   3  11      420.64      430.76     31.57 o 
   5   3  11      289.48      261.00     32.61 o 
   7   3  11      250.45      243.40     32.18 o 
 -22   0  12     1219.07     1309.66     87.55 o 
 -20   0  12      967.92      887.46    108.16 o 
 -18   0  12      740.52      696.02     95.36 o 
 -16   0  12      908.52      867.00    102.08 o 
 -14   0  12      640.46      630.51     87.15 o 
 -12   0  12      190.61      182.64     46.50 o 
 -10   0  12       59.58       38.77     17.50 o 
  -8   0  12       14.50       14.09      9.78 o 
  -6   0  12       11.50       32.26     24.03 o 
  -4   0  12      411.53      399.65     68.77 o 
  -2   0  12     1655.48     1655.85    147.75 o 
   0   0  12      617.89      715.49     61.91 o 
   2   0  12      116.57      185.82     43.88 o 
   4   0  12     1174.88     1302.37    116.61 o 
   6   0  12     2740.04     3011.05    186.09 o 
   8   0  12     2802.85     3239.02    195.40 o 
  10   0  12     2795.25     2918.67    189.26 o 
  12   0  12     2157.07     2257.95    168.82 o 
  14   0  12      960.05      971.50    112.99 o 
 -21   1  12       75.93       48.43     29.32 o 
 -19   1  12       89.86       74.19     23.87 o 
 -17   1  12      332.20      284.76     34.22 o 
 -15   1  12      907.56      918.22     59.74 o 
 -13   1  12     1455.27     1491.20     96.64 o 
 -11   1  12     1315.32     1433.10     94.23 o 
  -9   1  12     1102.55     1190.14     64.89 o 
  -7   1  12     1307.93     1437.03     61.19 o 
  -5   1  12     2408.70     2660.18     84.29 o 
  -3   1  12     3001.31     3477.69     97.09 o 
  -1   1  12     1227.88     1345.64     59.85 o 
   1   1  12      266.02      275.63     30.92 o 
   3   1  12      104.89      120.27     26.70 o 
   5   1  12      118.27      174.46     38.96 o 
   7   1  12      132.59      142.90     37.50 o 
   9   1  12      122.05      113.88     34.56 o 
  11   1  12      141.74      168.67     42.34 o 
  13   1  12       89.01       74.57     26.56 o 
 -18   2  12      306.53      294.68     36.16 o 
 -16   2  12      428.33      404.49     47.14 o 
 -14   2  12      642.07      513.01     67.49 o 
 -12   2  12      891.44      541.08     51.43 o 
 -10   2  12      519.06      469.81     40.73 o 
  -8   2  12      356.49      324.83     25.80 o 
  -6   2  12      898.21      873.20     41.77 o 
  -4   2  12     1042.38     1058.44     50.50 o 
  -2   2  12      498.76      477.81     27.74 o 
   0   2  12      200.02      188.10     19.16 o 
   2   2  12      111.93      113.67     15.14 o 
   4   2  12      104.89      115.90     19.29 o 
   6   2  12       92.70       84.73     22.90 o 
   8   2  12       65.89       47.34     16.78 o 
 -15   1  13        0.54        7.96      5.55 o 
 -13   1  13       38.35       26.10     15.03 o 
 -11   1  13       83.15       79.39     26.63 o 
  -9   1  13       14.21        4.43      9.21 o 
  -7   1  13       30.68       14.38      9.24 o 
  -5   1  13       46.75        7.93      5.86 o 
  -3   1  13       99.30       87.22     21.44 o 
  -1   1  13      773.31      806.25     48.83 o 
   1   1  13      912.04      996.87     62.70 o 
   3   1  13      912.65     1032.40     82.24 o 
   5   1  13      907.39      914.40     77.48 o 
                                                 
